# Supplementary material for: A comparison of humans and baboons suggests germline mutation rates do not track cell divisions
Source: PLoS Biol. 2020 Aug 17;18(8):e3000838. doi: 10.1371/journal.pbio.3000838 (PMC7467331; doi:10.1371/journal.pbio.3000838)
Supplement: S2 Table — (XLSX) [file pbio.3000838.s011.xlsx]

## Sheet: Sheet1
ID	Birth Year	Sex	Pedigree	Father	Mother	Father Age at Birth (in days)	Mother Age at Birth (in days)	Mean Depth of Coverage
H1	1923	F	1	.	.	.	.	28.7
H2	1923	M	1	.	.	.	.	26.8
H3	1947	M	1	H2	H1	9063	9039	22.9
H4	1954	M	1	H2	H1	11353	11329	24.6
H5	1968	M	1	H2	H1	16717	16693	21.2
H6	1919	F	2	.	.	.	.	31.1
H7	1920	M	2	.	.	.	.	30.6
H8	1940	F	2	H7	H6	7639	7767	20.1
H9	1952	F	2	H7	H6	11876	12004	21.5
H10	1962	F	2	H7	H6	15532	15660	20.1
H11	1931	F	3	.	.	.	.	31.7
H12	1923	M	3	.	.	.	.	30.7
H13	1955	M	3	H12	H11	11640	8794	18.6
H14	1959	M	3	H12	H11	13005	10159	22.8
H15	1961	M	3	H12	H11	13740	10894	20.9
H16	1971	M	3	H12	H11	17403	14557	22.0
H18	2001	M	1	H5	.	11780	.	24.3
H19	1976	M	1	H4	.	7975	.	23.9
H20	1970	M	1	H3	.	8158	.	22.6
H21	1992	F	2	.	H10	.	10934	25.3
H22	1982	M	2	.	H9	.	10851	24.2
H23	1968	M	2	.	H8	.	10106	24.5
H24	1984	M	3	H13	.	10398	.	23.1
H25	1991	M	3	H14	.	11687	.	23.7
H26	1992	M	3	H15	.	11520	.	25.0
H27	1993	M	3	H16	.	8216	.	22.9
