# Supplementary material for: A comparison of humans and baboons suggests germline mutation rates do not track cell divisions
Source: PLoS Biol. 2020 Aug 17;18(8):e3000838. doi: 10.1371/journal.pbio.3000838 (PMC7467331; doi:10.1371/journal.pbio.3000838)
Supplement: S3 Table — (XLSX) [file pbio.3000838.s012.xlsx]

## Sheet: Sheet1
ID	Birth Date (yyyy-mm-dd)	Sex	Pedigree	Father	Mother	Father Age at Birth (in days)	Mother Age at Birth (in days)	Mean Depth of Coverage
10173	1991-02-23	M	1	1X1765	1X2124	.	4712	89.2
12242	1994-09-14	F	1	1X1765	1X3656	.	5260	34.6
9841	1990-08-17	F	1	1X1765	1X3656	.	3771	45.6
16517	2000-08-27	M	1	10173	12242	3473	2174	34.7
19181	2003-05-21	F	1	10173	12242	4470	3171	49.1
26988	2005-08-04	F	1	10173	12242	5276	3977	42.9
28246	2006-08-03	M	1	10173	12242	5640	4341	35.6
15444	1999-05-03	F	1	10173	9841	2991	3181	35.0
16413	2000-07-07	F	1	10173	9841	3422	3612	34.0
17199	2001-07-27	F	1	10173	9841	3807	3997	35.8
18385	2002-05-30	F	1	10173	9841	4114	4304	49.7
19348	2003-08-08	F	1	10173	9841	4549	4739	39.6
32043	2012-09-08	F	1	.	19348	.	3319	40.2
32849	2013-08-16	F	1	.	19348	.	3661	40.1
33863	2014-12-17	M	1	.	19181	.	4228	40.0
1X3656	1980-04-20	F	1	.	.	.	.	68.1
1X1765	.	M	1	.	.	.	.	62.7
1X2124	1978-03-31	F	1	.	.	.	.	69.3
1X2816	1979-02-13	M	2	.	.	.	.	78.7
1X0356	.	F	2	.	.	.	.	65.3
1X4519	.	F	2	.	.	.	.	26.2
1X4080	1981-10-14	F	2	.	.	.	.	26.7
7267	1987-01-18	F	2	1X2816	1X0356	2896	.	58.2
8395	1988-08-26	F	2	1X2816	1X4519	3482	.	26.3
7311	1987-02-10	F	2	1X2816	1X4080	2919	1945	25.2
11885	1994-04-11	F	2	1X2816	7267	5536	2640	39.6
14068	1997-09-23	M	2	1X2816	7267	6797	3901	69.6
14012	1997-08-23	F	2	1X2816	8395	6766	3284	27.1
13951	1997-07-03	F	2	1X2816	7311	6715	3796	22.7
