# Supplementary material for: A comparison of humans and baboons suggests germline mutation rates do not track cell divisions
Source: PLoS Biol. 2020 Aug 17;18(8):e3000838. doi: 10.1371/journal.pbio.3000838 (PMC7467331; doi:10.1371/journal.pbio.3000838)
Supplement: S4 Table — (XLSX) [file pbio.3000838.s013.xlsx]

## Sheet: Sheet1
Filter Name	Filter Description
Read depth	Only considered regions of the genome with depth of coverage passing a two-sided Poisson test with p-value > 2×10−4 in all members of the trio, assuming that λ, the Poisson parameter, was equal to the mean read depth
Biallelic	Required exactly 2 alleles present in the sample cohort at the DNM site
Hard filters	QualByDepth (QD) > 2.0, FisherStrand (FS) < 60.0, RMSMappingQuality (MQ) > 40.0, MappingQualityRankSumTest (MQRankSum) > -12.5, ReadPosRankSumTest (ReadPosRankSum) > -8.0, StrandOddsRatio (SOR) < 3.0
Variant quality	Required QUAL ≥ 100 at DNM site
Genotype quality	Required GQ > 40 in all three members of trio
Allelic balance in F1	Performed a two-sided binomial test on allelic balance (proportion of reads supporting the DNM) under the null hypothesis that the true allelic balance in the F1 is 50%; removed DNMs with p-value ≤ 0.05
Allelic depth in F1	Required > 3 reads supporting DNM in child
Allelic depth in P0s	Required allelic depth (number of reads supporting the DNM) be 0 in at least one parent
Unrelated filter	Removed all putative DNMs that were previously observed in an unrelated individual (i.e., allele frequency > 0.05); this includes members of unrelated pedigrees.
