# Supplementary material for: A comparison of humans and baboons suggests germline mutation rates do not track cell divisions
Source: PLoS Biol. 2020 Aug 17;18(8):e3000838. doi: 10.1371/journal.pbio.3000838 (PMC7467331; doi:10.1371/journal.pbio.3000838)
Supplement: S5 Table — (XLSX) [file pbio.3000838.s014.xlsx]

## Sheet: Sheet1
	Human	Baboon	References
Paternal age at reproduction (y)	32.0	10.7	[17; Jenny Tung, personal communication]
Maternal age at reproduction (y)	28.2	10.2	[17; Jenny Tung, personal communication]
Male age at puberty (y)	13	5.41	[33,35]
Sperm cycle length (d)	16	11	[34,37]
Gestation time (d)	280	171	[91]
