# Supplementary material for: A comparison of humans and baboons suggests germline mutation rates do not track cell divisions
Source: PLoS Biol. 2020 Aug 17;18(8):e3000838. doi: 10.1371/journal.pbio.3000838 (PMC7467331; doi:10.1371/journal.pbio.3000838)
Supplement: S2 Data — (XLSX) [file pbio.3000838.s016.xlsx]

## Sheet: Fig 2A
# Points
age	dnm	F1	Parent
24.063	51	H3	Pat
30.337	54	H4	Pat
45.0329	54	H5	Pat
20.1616	30	H8	Pat
31.7699	55	H9	Pat
41.7863	74	H10	Pat
31.1233	77	H13	Pat
34.863	80	H14	Pat
36.8767	61	H15	Pat
46.9123	63	H16	Pat
23.9973	7	H3	Mat
30.2712	10	H4	Mat
44.9671	25	H5	Mat
20.5123	8	H8	Mat
32.1205	15	H9	Mat
42.137	30	H10	Mat
23.326	15	H13	Mat
27.0658	3	H14	Mat
29.0795	22	H15	Mat
39.1151	23	H16	Mat
# Poisson regression plot
age	dnm	lwr	upr	Parent
20.1616	45.2306	36.4086	54.0526	Pat
20.4319	45.5111	36.8197	54.2025	Pat
20.7021	45.7916	37.23	54.3532	Pat
20.9723	46.0721	37.6394	54.5048	Pat
21.2425	46.3526	38.048	54.6573	Pat
21.5127	46.6331	38.4555	54.8107	Pat
21.7829	46.9136	38.8621	54.9651	Pat
22.0531	47.1941	39.2677	55.1206	Pat
22.3233	47.4746	39.6721	55.2772	Pat
22.5935	47.7551	40.0754	55.4349	Pat
22.8637	48.0356	40.4775	55.5938	Pat
23.1339	48.3162	40.8784	55.7539	Pat
23.4042	48.5967	41.2779	55.9154	Pat
23.6744	48.8772	41.676	56.0783	Pat
23.9446	49.1577	42.0727	56.2427	Pat
24.2148	49.4382	42.4678	56.4085	Pat
24.485	49.7187	42.8613	56.576	Pat
24.7552	49.9992	43.2532	56.7452	Pat
25.0254	50.2797	43.6432	56.9161	Pat
25.2956	50.5602	44.0314	57.089	Pat
25.5658	50.8407	44.4177	57.2637	Pat
25.836	51.1212	44.8019	57.4405	Pat
26.1062	51.4017	45.1839	57.6195	Pat
26.3764	51.6822	45.5637	57.8008	Pat
26.6467	51.9627	45.9411	57.9844	Pat
26.9169	52.2432	46.316	58.1705	Pat
27.1871	52.5237	46.6882	58.3592	Pat
27.4573	52.8042	47.0578	58.5507	Pat
27.7275	53.0847	47.4244	58.745	Pat
27.9977	53.3652	47.7881	58.9424	Pat
28.2679	53.6457	48.1486	59.1428	Pat
28.5381	53.9263	48.5059	59.3466	Pat
28.8083	54.2068	48.8597	59.5538	Pat
29.0785	54.4873	49.21	59.7645	Pat
29.3487	54.7678	49.5566	59.979	Pat
29.619	55.0483	49.8993	60.1972	Pat
29.8892	55.3288	50.238	60.4195	Pat
30.1594	55.6093	50.5726	60.6459	Pat
30.4296	55.8898	50.903	60.8766	Pat
30.6998	56.1703	51.2289	61.1116	Pat
30.97	56.4508	51.5504	61.3512	Pat
31.2402	56.7313	51.8672	61.5954	Pat
31.5104	57.0118	52.1793	61.8443	Pat
31.7806	57.2923	52.4866	62.0981	Pat
32.0508	57.5728	52.7889	62.3567	Pat
32.321	57.8533	53.0863	62.6203	Pat
32.5913	58.1338	53.3787	62.889	Pat
32.8615	58.4143	53.666	63.1627	Pat
33.1317	58.6948	53.9482	63.4415	Pat
33.4019	58.9753	54.2253	63.7253	Pat
33.6721	59.2558	54.4974	64.0143	Pat
33.9423	59.5363	54.7644	64.3083	Pat
34.2125	59.8169	55.0264	64.6073	Pat
34.4827	60.0974	55.2834	64.9113	Pat
34.7529	60.3779	55.5356	65.2201	Pat
35.0231	60.6584	55.783	65.5338	Pat
35.2933	60.9389	56.0256	65.8521	Pat
35.5636	61.2194	56.2637	66.1751	Pat
35.8338	61.4999	56.4973	66.5025	Pat
36.104	61.7804	56.7266	66.8342	Pat
36.3742	62.0609	56.9516	67.1702	Pat
36.6444	62.3414	57.1726	67.5102	Pat
36.9146	62.6219	57.3896	67.8542	Pat
37.1848	62.9024	57.6028	68.202	Pat
37.455	63.1829	57.8124	68.5535	Pat
37.7252	63.4634	58.0184	68.9084	Pat
37.9954	63.7439	58.2211	69.2668	Pat
38.2656	64.0244	58.4205	69.6283	Pat
38.5359	64.3049	58.6169	69.993	Pat
38.8061	64.5854	58.8103	70.3606	Pat
39.0763	64.8659	59.0008	70.7311	Pat
39.3465	65.1464	59.1887	71.1042	Pat
39.6167	65.427	59.374	71.4799	Pat
39.8869	65.7075	59.5568	71.8581	Pat
40.1571	65.988	59.7373	72.2386	Pat
40.4273	66.2685	59.9156	72.6214	Pat
40.6975	66.549	60.0917	73.0062	Pat
40.9677	66.8295	60.2658	73.3931	Pat
41.2379	67.11	60.438	73.782	Pat
41.5081	67.3905	60.6084	74.1726	Pat
41.7784	67.671	60.777	74.565	Pat
42.0486	67.9515	60.9439	74.9591	Pat
42.3188	68.232	61.1093	75.3547	Pat
42.589	68.5125	61.2732	75.7519	Pat
42.8592	68.793	61.4356	76.1504	Pat
43.1294	69.0735	61.5966	76.5504	Pat
43.3996	69.354	61.7564	76.9517	Pat
43.6698	69.6345	61.9149	77.3542	Pat
43.94	69.915	62.0722	77.7578	Pat
44.2102	70.1955	62.2284	78.1626	Pat
44.4804	70.476	62.3836	78.5685	Pat
44.7507	70.7565	62.5376	78.9754	Pat
45.0209	71.0371	62.6908	79.3833	Pat
45.2911	71.3176	62.8429	79.7922	Pat
45.5613	71.5981	62.9942	80.2019	Pat
45.8315	71.8786	63.1447	80.6125	Pat
46.1017	72.1591	63.2943	81.0239	Pat
46.3719	72.4396	63.4431	81.4361	Pat
46.6421	72.7201	63.5912	81.849	Pat
46.9123	73.0006	63.7385	82.2626	Pat
20.5123	7.11561	3.77548	10.4557	Mat
20.7593	7.31522	4.03262	10.5978	Mat
21.0064	7.51483	4.28886	10.7408	Mat
21.2534	7.71444	4.54415	10.8847	Mat
21.5004	7.91406	4.79845	11.0297	Mat
21.7474	8.11367	5.05169	11.1756	Mat
21.9944	8.31328	5.30382	11.3227	Mat
22.2415	8.51289	5.55479	11.471	Mat
22.4885	8.71251	5.80452	11.6205	Mat
22.7355	8.91212	6.05296	11.7713	Mat
22.9825	9.11173	6.30004	11.9234	Mat
23.2295	9.31134	6.54569	12.077	Mat
23.4765	9.51095	6.78983	12.2321	Mat
23.7236	9.71057	7.03239	12.3887	Mat
23.9706	9.91018	7.2733	12.5471	Mat
24.2176	10.1098	7.51247	12.7071	Mat
24.4646	10.3094	7.74982	12.869	Mat
24.7116	10.509	7.98527	13.0328	Mat
24.9587	10.7086	8.21875	13.1985	Mat
25.2057	10.9082	8.45016	13.3663	Mat
25.4527	11.1079	8.67943	13.5363	Mat
25.6997	11.3075	8.90648	13.7085	Mat
25.9467	11.5071	9.13122	13.8829	Mat
26.1937	11.7067	9.3536	14.0598	Mat
26.4408	11.9063	9.57353	14.2391	Mat
26.6878	12.1059	9.79096	14.4209	Mat
26.9348	12.3055	10.0058	14.6052	Mat
27.1818	12.5051	10.2181	14.7922	Mat
27.4288	12.7047	10.4277	14.9818	Mat
27.6759	12.9044	10.6345	15.1742	Mat
27.9229	13.104	10.8387	15.3692	Mat
28.1699	13.3036	11.0401	15.567	Mat
28.4169	13.5032	11.2388	15.7676	Mat
28.6639	13.7028	11.4348	15.9708	Mat
28.9109	13.9024	11.628	16.1768	Mat
29.158	14.102	11.8185	16.3856	Mat
29.405	14.3016	12.0064	16.5969	Mat
29.652	14.5013	12.1916	16.8109	Mat
29.899	14.7009	12.3742	17.0275	Mat
30.146	14.9005	12.5543	17.2467	Mat
30.3931	15.1001	12.7319	17.4682	Mat
30.6401	15.2997	12.9072	17.6922	Mat
30.8871	15.4993	13.0801	17.9185	Mat
31.1341	15.6989	13.2508	18.1471	Mat
31.3811	15.8985	13.4193	18.3778	Mat
31.6281	16.0982	13.5857	18.6106	Mat
31.8752	16.2978	13.7501	18.8454	Mat
32.1222	16.4974	13.9126	19.0822	Mat
32.3692	16.697	14.0732	19.3208	Mat
32.6162	16.8966	14.2321	19.5611	Mat
32.8632	17.0962	14.3893	19.8031	Mat
33.1103	17.2958	14.5449	20.0468	Mat
33.3573	17.4954	14.699	20.2919	Mat
33.6043	17.6951	14.8516	20.5385	Mat
33.8513	17.8947	15.0028	20.7866	Mat
34.0983	18.0943	15.1527	21.0359	Mat
34.3453	18.2939	15.3013	21.2864	Mat
34.5924	18.4935	15.4488	21.5382	Mat
34.8394	18.6931	15.5951	21.7911	Mat
35.0864	18.8927	15.7404	22.045	Mat
35.3334	19.0923	15.8847	22.3	Mat
35.5804	19.292	16.028	22.556	Mat
35.8275	19.4916	16.1703	22.8128	Mat
36.0745	19.6912	16.3118	23.0705	Mat
36.3215	19.8908	16.4525	23.3291	Mat
36.5685	20.0904	16.5924	23.5884	Mat
36.8155	20.29	16.7316	23.8485	Mat
37.0625	20.4896	16.87	24.1093	Mat
37.3096	20.6892	17.0078	24.3707	Mat
37.5566	20.8889	17.1449	24.6328	Mat
37.8036	21.0885	17.2814	24.8955	Mat
38.0506	21.2881	17.4174	25.1588	Mat
38.2976	21.4877	17.5528	25.4226	Mat
38.5447	21.6873	17.6877	25.6869	Mat
38.7917	21.8869	17.822	25.9518	Mat
39.0387	22.0865	17.956	26.2171	Mat
39.2857	22.2861	18.0894	26.4829	Mat
39.5327	22.4857	18.2224	26.7491	Mat
39.7797	22.6854	18.3551	27.0157	Mat
40.0268	22.885	18.4873	27.2827	Mat
40.2738	23.0846	18.6191	27.55	Mat
40.5208	23.2842	18.7506	27.8178	Mat
40.7678	23.4838	18.8818	28.0859	Mat
41.0148	23.6834	19.0126	28.3543	Mat
41.2619	23.883	19.1431	28.623	Mat
41.5089	24.0826	19.2733	28.892	Mat
41.7559	24.2823	19.4032	29.1613	Mat
42.0029	24.4819	19.5329	29.4309	Mat
42.2499	24.6815	19.6623	29.7007	Mat
42.4969	24.8811	19.7914	29.9708	Mat
42.744	25.0807	19.9203	30.2411	Mat
42.991	25.2803	20.049	30.5117	Mat
43.238	25.4799	20.1774	30.7824	Mat
43.485	25.6795	20.3056	31.0534	Mat
43.732	25.8792	20.4337	31.3246	Mat
43.9791	26.0788	20.5615	31.596	Mat
44.2261	26.2784	20.6891	31.8676	Mat
44.4731	26.478	20.8166	32.1394	Mat
44.7201	26.6776	20.9439	32.4114	Mat
44.9671	26.8772	21.071	32.6835	Mat
# Poisson regression parameters
(Intercept)	age	Parent
24.3007	1.0381	Pat
-9.46014	0.808087	Mat
# Gao et al linear plot
age	dnm	Parent
20.1616	38.8481	Pat
46.9123	79.065	Pat
20.5123	11.0704	Mat
44.9671	19.7365	Mat
# Gao et al linear parameters (scaled)
(Intercept)	age	Parent	Scaling_factor
8.53714	1.5034	Pat	1.07385
3.80144	0.354372	Mat	1.07385
# Gao et al exponential plot
age	dnm	Parent
20.5123	11.4846	Mat
20.7593	11.5404	Mat
21.0064	11.5971	Mat
21.2534	11.6549	Mat
21.5004	11.7138	Mat
21.7474	11.7737	Mat
21.9944	11.8346	Mat
22.2415	11.8967	Mat
22.4885	11.9599	Mat
22.7355	12.0242	Mat
22.9825	12.0896	Mat
23.2295	12.1563	Mat
23.4765	12.2241	Mat
23.7236	12.2932	Mat
23.9706	12.3635	Mat
24.2176	12.435	Mat
24.4646	12.5078	Mat
24.7116	12.582	Mat
24.9587	12.6575	Mat
25.2057	12.7343	Mat
25.4527	12.8125	Mat
25.6997	12.8921	Mat
25.9467	12.9731	Mat
26.1937	13.0556	Mat
26.4408	13.1396	Mat
26.6878	13.2251	Mat
26.9348	13.3121	Mat
27.1818	13.4007	Mat
27.4288	13.4908	Mat
27.6759	13.5826	Mat
27.9229	13.676	Mat
28.1699	13.7711	Mat
28.4169	13.868	Mat
28.6639	13.9665	Mat
28.9109	14.0668	Mat
29.158	14.1689	Mat
29.405	14.2729	Mat
29.652	14.3787	Mat
29.899	14.4864	Mat
30.146	14.5961	Mat
30.3931	14.7077	Mat
30.6401	14.8213	Mat
30.8871	14.9369	Mat
31.1341	15.0547	Mat
31.3811	15.1745	Mat
31.6281	15.2965	Mat
31.8752	15.4207	Mat
32.1222	15.5471	Mat
32.3692	15.6758	Mat
32.6162	15.8068	Mat
32.8632	15.9401	Mat
33.1103	16.0759	Mat
33.3573	16.214	Mat
33.6043	16.3547	Mat
33.8513	16.4978	Mat
34.0983	16.6436	Mat
34.3453	16.7919	Mat
34.5924	16.943	Mat
34.8394	17.0967	Mat
35.0864	17.2532	Mat
35.3334	17.4125	Mat
35.5804	17.5746	Mat
35.8275	17.7397	Mat
36.0745	17.9077	Mat
36.3215	18.0787	Mat
36.5685	18.2528	Mat
36.8155	18.4301	Mat
37.0625	18.6105	Mat
37.3096	18.7941	Mat
37.5566	18.9811	Mat
37.8036	19.1714	Mat
38.0506	19.3651	Mat
38.2976	19.5623	Mat
38.5447	19.763	Mat
38.7917	19.9674	Mat
39.0387	20.1754	Mat
39.2857	20.3871	Mat
39.5327	20.6026	Mat
39.7797	20.822	Mat
40.0268	21.0454	Mat
40.2738	21.2727	Mat
40.5208	21.5041	Mat
40.7678	21.7397	Mat
41.0148	21.9795	Mat
41.2619	22.2236	Mat
41.5089	22.4721	Mat
41.7559	22.725	Mat
42.0029	22.9825	Mat
42.2499	23.2446	Mat
42.4969	23.5114	Mat
42.744	23.783	Mat
42.991	24.0595	Mat
43.238	24.3409	Mat
43.485	24.6274	Mat
43.732	24.919	Mat
43.9791	25.2159	Mat
44.2261	25.5181	Mat
44.4731	25.8257	Mat
44.7201	26.1388	Mat
44.9671	26.4575	Mat
# Gao et al exponential parameters (scaled)
a.m	b.m	c.m	age.puberty	Parent
8.37606	0.072	0.521254	12	Mat

## Sheet: Fig 2B
# Points
age	dnm	F1	Parent
7.72603	30	15444	Pat
8.90685	17	16413	Pat
9.04658	15	16517	Pat
9.96164	28	17199	Pat
10.8027	22	18385	Pat
11.7781	34	19181	Pat
11.9945	18	19348	Pat
13.9863	28	26988	Pat
14.9836	22	28246	Pat
7.46575	31	7267	Pat
7.52877	19	7311	Pat
9.07123	21	8395	Pat
8.24658	3	15444	Mat
9.4274	3	16413	Mat
5.48767	5	16517	Mat
10.4822	6	17199	Mat
11.3233	12	18385	Mat
8.21918	3	19181	Mat
12.5151	7	19348	Mat
10.4274	4	26988	Mat
11.4247	7	28246	Mat
4.86027	3	7311	Mat
# Poisson regression plot
age	dnm	lwr	upr	Parent
7.46575	23.3167	19.0817	27.5516	Pat
7.54169	23.3284	19.16	27.4968	Pat
7.61763	23.3401	19.2374	27.4428	Pat
7.69357	23.3519	19.314	27.3897	Pat
7.7695	23.3636	19.3897	27.3375	Pat
7.84544	23.3753	19.4645	27.2862	Pat
7.92138	23.387	19.5382	27.2359	Pat
7.99732	23.3988	19.611	27.1866	Pat
8.07325	23.4105	19.6826	27.1384	Pat
8.14919	23.4222	19.7531	27.0914	Pat
8.22513	23.434	19.8224	27.0455	Pat
8.30107	23.4457	19.8904	27.001	Pat
8.377	23.4574	19.9572	26.9577	Pat
8.45294	23.4692	20.0225	26.9158	Pat
8.52888	23.4809	20.0864	26.8753	Pat
8.60482	23.4926	20.1488	26.8364	Pat
8.68075	23.5044	20.2097	26.799	Pat
8.75669	23.5161	20.2688	26.7633	Pat
8.83263	23.5278	20.3263	26.7294	Pat
8.90857	23.5395	20.3819	26.6972	Pat
8.9845	23.5513	20.4357	26.6669	Pat
9.06044	23.563	20.4875	26.6385	Pat
9.13638	23.5747	20.5373	26.6122	Pat
9.21231	23.5865	20.5849	26.588	Pat
9.28825	23.5982	20.6304	26.566	Pat
9.36419	23.6099	20.6736	26.5462	Pat
9.44013	23.6217	20.7145	26.5288	Pat
9.51606	23.6334	20.753	26.5138	Pat
9.592	23.6451	20.789	26.5012	Pat
9.66794	23.6568	20.8225	26.4912	Pat
9.74388	23.6686	20.8534	26.4838	Pat
9.81981	23.6803	20.8816	26.479	Pat
9.89575	23.692	20.9071	26.4769	Pat
9.97169	23.7038	20.93	26.4776	Pat
10.0476	23.7155	20.95	26.481	Pat
10.1236	23.7272	20.9672	26.4872	Pat
10.1995	23.739	20.9817	26.4963	Pat
10.2754	23.7507	20.9933	26.5081	Pat
10.3514	23.7624	21.0021	26.5228	Pat
10.4273	23.7741	21.008	26.5402	Pat
10.5033	23.7859	21.0112	26.5605	Pat
10.5792	23.7976	21.0117	26.5835	Pat
10.6551	23.8093	21.0094	26.6093	Pat
10.7311	23.8211	21.0044	26.6378	Pat
10.807	23.8328	20.9967	26.6689	Pat
10.8829	23.8445	20.9865	26.7026	Pat
10.9589	23.8563	20.9737	26.7388	Pat
11.0348	23.868	20.9585	26.7775	Pat
11.1108	23.8797	20.9409	26.8185	Pat
11.1867	23.8914	20.9209	26.862	Pat
11.2626	23.9032	20.8987	26.9076	Pat
11.3386	23.9149	20.8743	26.9555	Pat
11.4145	23.9266	20.8478	27.0054	Pat
11.4904	23.9384	20.8193	27.0574	Pat
11.5664	23.9501	20.7889	27.1113	Pat
11.6423	23.9618	20.7565	27.1671	Pat
11.7183	23.9736	20.7224	27.2247	Pat
11.7942	23.9853	20.6866	27.284	Pat
11.8701	23.997	20.6491	27.345	Pat
11.9461	24.0087	20.61	27.4075	Pat
12.022	24.0205	20.5694	27.4715	Pat
12.0979	24.0322	20.5274	27.537	Pat
12.1739	24.0439	20.484	27.6039	Pat
12.2498	24.0557	20.4393	27.672	Pat
12.3258	24.0674	20.3934	27.7414	Pat
12.4017	24.0791	20.3462	27.812	Pat
12.4776	24.0909	20.298	27.8837	Pat
12.5536	24.1026	20.2486	27.9566	Pat
12.6295	24.1143	20.1982	28.0304	Pat
12.7054	24.1261	20.1469	28.1052	Pat
12.7814	24.1378	20.0945	28.181	Pat
12.8573	24.1495	20.0413	28.2577	Pat
12.9333	24.1612	19.9873	28.3352	Pat
13.0092	24.173	19.9324	28.4135	Pat
13.0851	24.1847	19.8768	28.4926	Pat
13.1611	24.1964	19.8204	28.5725	Pat
13.237	24.2082	19.7633	28.653	Pat
13.3129	24.2199	19.7055	28.7343	Pat
13.3889	24.2316	19.6471	28.8161	Pat
13.4648	24.2434	19.5881	28.8986	Pat
13.5407	24.2551	19.5285	28.9817	Pat
13.6167	24.2668	19.4683	29.0653	Pat
13.6926	24.2785	19.4076	29.1495	Pat
13.7686	24.2903	19.3464	29.2341	Pat
13.8445	24.302	19.2847	29.3193	Pat
13.9204	24.3137	19.2226	29.4049	Pat
13.9964	24.3255	19.1599	29.491	Pat
14.0723	24.3372	19.0969	29.5775	Pat
14.1482	24.3489	19.0334	29.6644	Pat
14.2242	24.3607	18.9696	29.7517	Pat
14.3001	24.3724	18.9054	29.8394	Pat
14.3761	24.3841	18.8408	29.9275	Pat
14.452	24.3958	18.7758	30.0158	Pat
14.5279	24.4076	18.7106	30.1046	Pat
14.6039	24.4193	18.645	30.1936	Pat
14.6798	24.431	18.5791	30.283	Pat
14.7557	24.4428	18.5129	30.3726	Pat
14.8317	24.4545	18.4464	30.4626	Pat
14.9076	24.4662	18.3797	30.5528	Pat
14.9836	24.478	18.3127	30.6432	Pat
4.86027	2.89622	0.533333	5.25912	Mat
4.9376	2.93865	0.609027	5.26827	Mat
5.01492	2.98107	0.684472	5.27767	Mat
5.09224	3.0235	0.759655	5.28734	Mat
5.16956	3.06592	0.834567	5.29727	Mat
5.24688	3.10834	0.909195	5.30749	Mat
5.3242	3.15077	0.983526	5.31801	Mat
5.40152	3.19319	1.05755	5.32884	Mat
5.47884	3.23562	1.13124	5.33999	Mat
5.55616	3.27804	1.2046	5.35147	Mat
5.63349	3.32046	1.27761	5.36332	Mat
5.71081	3.36289	1.35024	5.37553	Mat
5.78813	3.40531	1.42249	5.38813	Mat
5.86545	3.44773	1.49433	5.40114	Mat
5.94277	3.49016	1.56575	5.41456	Mat
6.02009	3.53258	1.63673	5.42844	Mat
6.09741	3.57501	1.70724	5.44277	Mat
6.17473	3.61743	1.77727	5.45759	Mat
6.25205	3.65985	1.84679	5.47291	Mat
6.32938	3.70228	1.91579	5.48877	Mat
6.4067	3.7447	1.98423	5.50518	Mat
6.48402	3.78712	2.05209	5.52216	Mat
6.56134	3.82955	2.11934	5.53975	Mat
6.63866	3.87197	2.18597	5.55797	Mat
6.71598	3.9144	2.25194	5.57685	Mat
6.7933	3.95682	2.31722	5.59642	Mat
6.87062	3.99924	2.38179	5.6167	Mat
6.94795	4.04167	2.4456	5.63773	Mat
7.02527	4.08409	2.50865	5.65953	Mat
7.10259	4.12651	2.57089	5.68214	Mat
7.17991	4.16894	2.63228	5.70559	Mat
7.25723	4.21136	2.69281	5.72991	Mat
7.33455	4.25379	2.75244	5.75513	Mat
7.41187	4.29621	2.81114	5.78128	Mat
7.48919	4.33863	2.86887	5.8084	Mat
7.56651	4.38106	2.92561	5.83651	Mat
7.64384	4.42348	2.98132	5.86564	Mat
7.72116	4.4659	3.03599	5.89582	Mat
7.79848	4.50833	3.08957	5.92708	Mat
7.8758	4.55075	3.14205	5.95945	Mat
7.95312	4.59318	3.1934	5.99295	Mat
8.03044	4.6356	3.24361	6.02759	Mat
8.10776	4.67802	3.29264	6.06341	Mat
8.18508	4.72045	3.34048	6.10041	Mat
8.2624	4.76287	3.38713	6.13861	Mat
8.33973	4.8053	3.43256	6.17803	Mat
8.41705	4.84772	3.47678	6.21866	Mat
8.49437	4.89014	3.51977	6.26052	Mat
8.57169	4.93257	3.56153	6.3036	Mat
8.64901	4.97499	3.60207	6.34791	Mat
8.72633	5.01741	3.64139	6.39343	Mat
8.80365	5.05984	3.6795	6.44017	Mat
8.88097	5.10226	3.71642	6.48811	Mat
8.9583	5.14469	3.75214	6.53723	Mat
9.03562	5.18711	3.7867	6.58752	Mat
9.11294	5.22953	3.82011	6.63896	Mat
9.19026	5.27196	3.85239	6.69152	Mat
9.26758	5.31438	3.88357	6.74519	Mat
9.3449	5.3568	3.91367	6.79993	Mat
9.42222	5.39923	3.94273	6.85573	Mat
9.49954	5.44165	3.97076	6.91254	Mat
9.57686	5.48408	3.9978	6.97035	Mat
9.65419	5.5265	4.02388	7.02912	Mat
9.73151	5.56892	4.04903	7.08882	Mat
9.80883	5.61135	4.07328	7.14941	Mat
9.88615	5.65377	4.09667	7.21088	Mat
9.96347	5.69619	4.11921	7.27317	Mat
10.0408	5.73862	4.14096	7.33628	Mat
10.1181	5.78104	4.16193	7.40016	Mat
10.1954	5.82347	4.18216	7.46478	Mat
10.2728	5.86589	4.20167	7.53011	Mat
10.3501	5.90831	4.2205	7.59613	Mat
10.4274	5.95074	4.23867	7.66281	Mat
10.5047	5.99316	4.25621	7.73011	Mat
10.582	6.03559	4.27315	7.79802	Mat
10.6594	6.07801	4.28952	7.8665	Mat
10.7367	6.12043	4.30533	7.93553	Mat
10.814	6.16286	4.32062	8.00509	Mat
10.8913	6.20528	4.3354	8.07516	Mat
10.9686	6.2477	4.3497	8.14571	Mat
11.046	6.29013	4.36354	8.21672	Mat
11.1233	6.33255	4.37693	8.28817	Mat
11.2006	6.37498	4.3899	8.36005	Mat
11.2779	6.4174	4.40247	8.43232	Mat
11.3553	6.45982	4.41466	8.50499	Mat
11.4326	6.50225	4.42647	8.57802	Mat
11.5099	6.54467	4.43794	8.6514	Mat
11.5872	6.58709	4.44906	8.72513	Mat
11.6645	6.62952	4.45987	8.79917	Mat
11.7419	6.67194	4.47036	8.87353	Mat
11.8192	6.71437	4.48056	8.94818	Mat
11.8965	6.75679	4.49047	9.02311	Mat
11.9738	6.79921	4.50011	9.09831	Mat
12.0511	6.84164	4.5095	9.17378	Mat
12.1285	6.88406	4.51863	9.24949	Mat
12.2058	6.92648	4.52753	9.32544	Mat
12.2831	6.96891	4.5362	9.40162	Mat
12.3604	7.01133	4.54465	9.47802	Mat
12.4377	7.05376	4.55289	9.55463	Mat
12.5151	7.09618	4.56092	9.63144	Mat
# Poisson regression parameters
(Intercept)	age	Parent
22.1634	0.154471	Pat
0.229539	0.54867	Mat
# Gao et al linear plot
age	dnm	Parent
7.46575	17.7045	Pat
14.9836	27.8305	Pat
4.86027	4.94891	Mat
12.5151	7.37925	Mat
# Gao et al linear parameters (scaled)
(Intercept)	age	Parent	Scaling_factor
7.64866	1.34693	Pat	0.962095
3.40582	0.317491	Mat	0.962095

## Sheet: Fig 2C
# Spectra data (Human)
SPECTRA	50CM_BLOCK
CpH>TpH	1_0
CpH>TpH	1_26897121
T>C	1_68719946
T>A	2_30042672
C>A	2_30042672
C>G	2_129297127
CpG>TpG	2_129297127
T>A	3_73057917
T>G	4_29554315
C>G	4_141054879
T>C	5_32050356
T>G	6_29340674
T>C	6_29340674
T>C	7_0
T>C	7_81712145
C>A	9_25944103
T>G	9_25944103
CpH>TpH	11_0
CpH>TpH	12_29777249
CpG>TpG	12_29777249
CpH>TpH	13_0
CpH>TpH	13_46865802
CpG>TpG	13_46865802
CpH>TpH	14_0
C>G	15_33964907
T>C	18_27218271
T>C	20_23636171
T>C	21_0
CpH>TpH	1_179729411
C>G	2_30042672
T>C	2_129297127
T>C	3_73057917
T>G	3_73057917
CpH>TpH	5_32050356
T>C	5_32050356
C>G	5_32050356
CpH>TpH	5_84401592
CpH>TpH	6_29340674
CpH>TpH	8_21402900
T>C	8_21402900
T>G	8_21402900
T>G	8_75441618
T>C	8_75441618
CpH>TpH	10_25416038
CpH>TpH	12_83855719
T>A	13_0
T>C	14_0
CpG>TpG	14_56173944
CpH>TpH	15_33964907
T>C	16_26517929
CpH>TpH	18_0
CpG>TpG	18_27218271
T>G	18_27218271
C>G	19_29347653
C>A	21_0
T>G	2_30042672
CpG>TpG	2_71832310
CpG>TpG	2_180909687
C>G	2_180909687
T>C	4_29554315
T>A	4_141054879
C>G	5_142248588
CpH>TpH	6_29340674
T>C	6_29340674
CpG>TpG	6_91095503
T>C	7_0
C>G	8_75441618
T>G	9_0
CpH>TpH	10_25416038
T>C	11_32585592
C>G	12_29777249
CpH>TpH	12_83855719
C>A	13_46865802
C>G	14_0
CpH>TpH	14_0
T>G	15_0
T>C	17_29264067
C>A	18_27218271
CpH>TpH	18_27218271
T>C	18_27218271
CpH>TpH	20_23636171
C>G	20_23636171
C>G	20_59361359
C>G	22_41406840
CpG>TpG	1_179729411
CpG>TpG	1_226609411
CpH>TpH	2_71832310
CpH>TpH	2_129297127
T>C	3_137371496
CpG>TpG	4_0
T>C	4_29554315
T>C	4_29554315
CpH>TpH	4_141054879
CpH>TpH	5_32050356
C>A	6_0
C>A	7_81712145
C>G	7_81712145
T>G	7_81712145
C>A	8_0
CpG>TpG	8_75441618
T>C	8_75441618
T>A	9_0
C>G	9_0
C>G	10_0
T>C	16_26517929
C>G	18_27218271
C>G	18_27218271
C>A	19_0
CpH>TpH	20_23636171
T>G	1_0
CpH>TpH	1_26897121
C>G	1_226609411
T>A	2_0
T>C	2_0
T>C	2_180909687
CpH>TpH	2_230534052
T>A	4_84584195
C>A	4_141054879
T>C	5_0
C>A	5_142248588
CpH>TpH	6_91095503
T>C	8_0
CpH>TpH	8_0
T>C	8_75441618
T>G	9_25944103
T>C	9_85935749
C>A	9_85935749
T>C	11_92663546
T>C	14_0
CpH>TpH	14_56173944
C>A	14_56173944
T>C	15_33964907
T>C	15_74460557
CpH>TpH	17_0
T>C	18_69395076
T>C	20_0
T>C	1_118106749
CpG>TpG	2_129297127
CpH>TpH	2_180909687
CpH>TpH	5_142248588
CpG>TpG	6_29340674
T>G	8_21402900
CpH>TpH	9_25944103
CpG>TpG	9_25944103
CpG>TpG	12_0
CpG>TpG	12_0
T>C	12_29777249
CpG>TpG	14_56173944
T>C	15_0
CpG>TpG	17_0
CpG>TpG	18_0
T>C	21_0
C>G	22_41406840
T>C	1_179729411
T>C	1_226609411
T>C	1_226609411
C>A	2_71832310
CpH>TpH	2_180909687
CpH>TpH	3_0
CpG>TpG	3_137371496
T>G	4_84584195
T>A	5_32050356
T>C	6_29340674
T>C	6_29340674
T>G	6_91095503
T>A	7_137928897
CpH>TpH	8_21402900
CpH>TpH	11_92663546
T>C	12_83855719
CpH>TpH	12_125339185
CpH>TpH	13_101563078
CpG>TpG	20_23636171
T>G	1_226609411
T>G	2_71832310
CpG>TpG	2_180909687
T>C	5_32050356
T>C	6_0
T>C	8_21402900
T>C	8_21402900
T>G	8_75441618
CpG>TpG	8_128658725
T>C	10_0
T>C	10_76350169
C>G	11_92663546
C>G	12_29777249
T>C	14_0
CpG>TpG	14_0
CpH>TpH	14_56173944
CpH>TpH	15_33964907
T>A	17_0
T>C	17_0
CpH>TpH	18_27218271
T>C	1_0
CpH>TpH	2_129297127
T>C	3_28646740
CpH>TpH	5_32050356
CpH>TpH	9_85935749
CpG>TpG	10_0
CpG>TpG	12_0
CpG>TpG	20_0
CpH>TpH	20_23636171
T>C	21_42274474
C>G	1_26897121
CpG>TpG	1_118106749
T>G	2_0
C>G	3_73057917
T>A	5_142248588
T>C	5_142248588
CpH>TpH	7_81712145
C>A	7_137928897
CpH>TpH	9_126050112
T>A	10_76350169
T>C	10_76350169
CpH>TpH	10_120981829
T>C	12_29777249
T>C	14_0
C>A	16_0
T>C	16_26517929
C>A	20_23636171
C>A	20_59361359
C>G	20_59361359
# Spectra data (Baboon)
SPECTRA	50CM_BLOCK
C>A	chr1_62586752
CpH>TpH	chr1_140324559
CpG>TpG	chr1_200616436
CpG>TpG	chr5_0
CpH>TpH	chr6_0
CpH>TpH	chr6_0
T>G	chr6_37846259
T>A	chr6_37846259
T>A	chr6_150910340
T>C	chr7_109985458
CpH>TpH	chr13_0
CpH>TpH	chr14_0
CpG>TpG	chr20_38857390
CpG>TpG	chr3_164043486
CpH>TpH	chr7_0
T>C	chr7_109985458
T>C	chr13_0
C>A	chr13_0
CpH>TpH	chr15_0
T>C	chr15_0
CpH>TpH	chr16_0
CpH>TpH	chr18_60902553
T>C	chr20_0
T>C	chr20_38857390
CpG>TpG	chr2_0
CpG>TpG	chr2_0
T>C	chr5_86582146
CpH>TpH	chr6_37846259
C>A	chr6_37846259
T>G	chr7_0
CpG>TpG	chr7_0
T>C	chr9_0
T>C	chr9_0
T>C	chr11_0
CpH>TpH	chr11_0
CpH>TpH	chr11_0
T>C	chr11_0
T>A	chr13_0
T>A	chr15_0
C>G	chr15_82864895
CpH>TpH	chr17_70902566
C>G	chr1_0
CpH>TpH	chr1_0
CpH>TpH	chr3_62927448
C>G	chr5_0
CpG>TpG	chr6_37846259
T>C	chr7_0
CpH>TpH	chr13_0
T>A	chr14_0
CpH>TpH	chr2_0
C>A	chr2_0
C>A	chr6_37846259
T>C	chr9_0
CpG>TpG	chr15_0
T>C	chr15_0
C>G	chr19_0
# Plot data
TYPE	COUNT	PROP	Dataset	LWR	UPR
C>A	18	0.081448	human	0.0512766	0.116382
C>G	26	0.117647	human	0.0829248	0.155256
CpG>TpG	29	0.131222	human	0.0851042	0.176484
CpH>TpH	52	0.235294	human	0.189311	0.287407
T>A	12	0.0542986	human	0.0272576	0.0841656
T>C	64	0.289593	human	0.234502	0.349522
T>G	20	0.0904977	human	0.0560155	0.124354
C>A	5	0.0892857	baboon	0.0208333	0.161802
C>G	4	0.0714286	baboon	0.0166532	0.148963
CpG>TpG	9	0.160714	baboon	0.0769231	0.254912
CpH>TpH	17	0.303571	baboon	0.205114	0.421082
T>A	5	0.0892857	baboon	0.0306579	0.157916
T>C	14	0.25	baboon	0.112858	0.400088
T>G	2	0.0357143	baboon	0	0.0806452
C>A	692	0.0777965	Jónsson et al.	0.0722878	0.0835301
C>G	862	0.0969084	Jónsson et al.	0.0908375	0.103094
CpG>TpG	1478	0.166161	Jónsson et al.	0.158732	0.173581
CpH>TpH	2263	0.254413	Jónsson et al.	0.245644	0.263522
T>A	629	0.0707139	Jónsson et al.	0.0653176	0.0765599
T>C	2331	0.262057	Jónsson et al.	0.253286	0.270829
T>G	640	0.0719505	Jónsson et al.	0.0665514	0.0777993
C>A	208808	0.0787926	baboon SNPs	0.0784574	0.0791092
C>G	218707	0.0825279	baboon SNPs	0.0822177	0.0828675
CpG>TpG	342524	0.12925	baboon SNPs	0.128832	0.129651
CpH>TpH	816020	0.307921	baboon SNPs	0.307329	0.308468
T>A	159927	0.0603476	baboon SNPs	0.0600579	0.0606227
T>C	713298	0.269159	baboon SNPs	0.268626	0.26969
T>G	190814	0.0720026	baboon SNPs	0.0716946	0.072325

## Sheet: Fig 3A
# Poisson regression parameters (Human)
(Intercept)	age	Avg_Age_Reproduction	Parent
24.3007	1.0381	32	Pat
-9.46014	0.808087	28.2	Mat
# Poisson regression sampled parameters (Human)
(Intercept)	age	Parent
12.3642	1.34378	Pat
29.2165	0.885581	Pat
19.4089	1.09142	Pat
23.8808	1.11698	Pat
15.3305	1.22556	Pat
6.21661	1.41429	Pat
31.2837	0.92127	Pat
36.1878	0.748915	Pat
44.3513	0.473262	Pat
23.6963	0.95494	Pat
39.4803	0.790092	Pat
20.3107	1.2597	Pat
23.0179	1.11809	Pat
21.6801	1.20052	Pat
29.9269	0.992256	Pat
16.037	1.27652	Pat
26.9572	1.00672	Pat
50.7666	0.266298	Pat
15.5286	1.27016	Pat
37.8936	0.701111	Pat
18.5172	1.18583	Pat
28.3317	0.840593	Pat
28.3044	0.899096	Pat
46.3732	0.382236	Pat
25.4878	1.03886	Pat
1.42814	1.79106	Pat
28.2492	1.00516	Pat
24.7277	1.05092	Pat
38.6913	0.681998	Pat
19.1719	1.18003	Pat
26.2307	1.03714	Pat
31.0407	0.795925	Pat
26.4904	1.01437	Pat
30.1102	0.839625	Pat
29.0985	0.767515	Pat
19.3774	1.30663	Pat
9.73857	1.41529	Pat
26.7448	0.97791	Pat
17.1722	1.21801	Pat
23.7047	1.01616	Pat
16.7473	1.24287	Pat
11.8479	1.32576	Pat
31.1048	0.776385	Pat
18.7359	1.14118	Pat
29.8196	0.753165	Pat
11.415	1.41705	Pat
62.4659	-0.10398	Pat
21.7547	1.14424	Pat
26.5638	1.0183	Pat
16.962	1.16955	Pat
18.4112	1.37191	Pat
41.3363	0.522651	Pat
29.206	0.882286	Pat
29.8472	0.881865	Pat
14.9424	1.271	Pat
13.073	1.35523	Pat
29.6787	0.891096	Pat
15.5652	1.25103	Pat
18.8197	1.11118	Pat
18.6845	1.13899	Pat
49.061	0.296496	Pat
30.6678	0.848379	Pat
44.9712	0.374908	Pat
43.6476	0.439982	Pat
2.13574	1.61533	Pat
13.7054	1.29673	Pat
21.4783	1.15089	Pat
24.5154	0.959677	Pat
27.4072	0.98562	Pat
16.7438	1.15772	Pat
24.7054	0.995868	Pat
25.374	0.973631	Pat
25.4791	1.01076	Pat
26.261	0.973506	Pat
37.0237	0.516362	Pat
21.6999	1.1543	Pat
19.3014	1.14147	Pat
32.2241	0.796363	Pat
41.1025	0.644963	Pat
28.8711	0.929995	Pat
10.7008	1.36979	Pat
38.0059	0.701819	Pat
27.6538	0.977274	Pat
15.3118	1.30759	Pat
12.8496	1.37737	Pat
26.6096	0.908517	Pat
23.9305	1.0719	Pat
23.3791	1.06818	Pat
26.4445	0.931759	Pat
23.1892	1.12814	Pat
31.7381	0.811672	Pat
34.2388	0.804702	Pat
22.5814	1.11713	Pat
26.2052	1.05379	Pat
9.91276	1.44748	Pat
22.51	1.0838	Pat
20.9333	1.05781	Pat
45.7122	0.365903	Pat
12.1636	1.44741	Pat
39.9901	0.548063	Pat
5.17594	1.57396	Pat
34.3924	0.752829	Pat
25.7422	0.823323	Pat
25.1522	0.923427	Pat
11.4822	1.38166	Pat
44.6082	0.564627	Pat
14.7634	1.29845	Pat
15.7556	1.36502	Pat
29.9515	0.827675	Pat
28.229	1.01515	Pat
24.8022	1.04828	Pat
12.8639	1.23505	Pat
23.8139	1.2246	Pat
26.8299	1.02354	Pat
22.0906	1.07015	Pat
19.3436	1.23984	Pat
35.2837	0.691854	Pat
19.7808	1.11437	Pat
7.65044	1.49469	Pat
31.0211	0.741498	Pat
30.8089	0.87826	Pat
20.3959	1.20619	Pat
32.1962	0.705313	Pat
27.4933	0.99785	Pat
28.9898	0.953489	Pat
26.6601	0.883823	Pat
29.405	1.04324	Pat
49.4636	0.334128	Pat
2.85918	1.62147	Pat
17.5304	1.33018	Pat
39.1717	0.676587	Pat
5.34659	1.48238	Pat
16.9602	1.15643	Pat
27.5518	0.976731	Pat
9.43288	1.53735	Pat
17.1989	1.17578	Pat
25.8206	0.891943	Pat
33.995	0.737668	Pat
15.1275	1.31562	Pat
33.9902	0.738347	Pat
19.2597	1.24251	Pat
34.8515	0.794253	Pat
39.2671	0.567574	Pat
22.8668	1.12699	Pat
25.9695	0.982526	Pat
13.5086	1.34202	Pat
36.6905	0.681996	Pat
10.1743	1.46836	Pat
18.0833	1.13832	Pat
24.0972	1.04286	Pat
34.9072	0.770562	Pat
9.21242	1.62866	Pat
27.1007	0.927155	Pat
34.1495	0.697203	Pat
25.3913	0.943647	Pat
26.9275	0.890245	Pat
40.7941	0.649331	Pat
25.8582	0.968467	Pat
33.9617	0.773392	Pat
16.1376	1.21152	Pat
38.725	0.50793	Pat
30.6963	0.79757	Pat
20.1264	1.07742	Pat
27.343	1.05357	Pat
27.5461	0.937714	Pat
25.9039	0.990012	Pat
23.7571	1.10966	Pat
20.4154	1.01965	Pat
16.1066	1.29008	Pat
25.0395	1.01447	Pat
19.9251	1.25317	Pat
10.7187	1.39803	Pat
32.8653	0.861812	Pat
40.895	0.612286	Pat
16.3516	1.34851	Pat
8.0117	1.422	Pat
10.2745	1.52001	Pat
19.8449	1.06377	Pat
22.0814	1.05751	Pat
20.1765	1.14813	Pat
23.3437	1.14977	Pat
32.1316	0.823841	Pat
25.0065	0.985443	Pat
9.70304	1.54027	Pat
0.654333	1.80584	Pat
29.0425	0.901533	Pat
7.99079	1.44079	Pat
27.6223	1.07757	Pat
33.5104	0.882885	Pat
16.2793	1.24331	Pat
22.5927	1.01475	Pat
30.429	0.798345	Pat
26.8956	0.951616	Pat
15.2185	1.31467	Pat
38.4575	0.551042	Pat
47.4923	0.340767	Pat
14.7952	1.29758	Pat
15.0496	1.26263	Pat
28.8343	0.900681	Pat
20.4154	1.14485	Pat
23.8421	1.04113	Pat
10.3495	1.37692	Pat
19.9274	1.19666	Pat
24.1021	1.04233	Pat
29.0949	0.866142	Pat
30.5457	0.913428	Pat
24.6156	0.943038	Pat
21.6131	1.04497	Pat
32.9695	0.873657	Pat
23.1296	1.15706	Pat
12.8274	1.47656	Pat
9.01411	1.50996	Pat
25.7848	0.969293	Pat
23.9237	1.00185	Pat
35.4822	0.833864	Pat
33.2954	0.804776	Pat
8.68466	1.68907	Pat
24.4134	1.03232	Pat
16.7149	1.39056	Pat
20.6061	1.12879	Pat
39.4035	0.55244	Pat
4.61936	1.49264	Pat
21.8413	1.10206	Pat
8.10946	1.51843	Pat
19.1398	1.3333	Pat
30.8661	0.88127	Pat
21.9541	1.13033	Pat
18.7627	1.16054	Pat
20.2629	1.32949	Pat
36.2606	0.53847	Pat
12.7769	1.29256	Pat
23.4525	1.05973	Pat
29.3282	0.904931	Pat
26.1177	0.874306	Pat
32.8353	0.840738	Pat
16.0873	1.23607	Pat
25.074	1.04665	Pat
26.2239	1.0101	Pat
29.6268	0.774383	Pat
42.1127	0.468586	Pat
34.0575	0.673243	Pat
11.9928	1.31922	Pat
42.4004	0.549067	Pat
18.4141	1.11714	Pat
17.3536	1.19957	Pat
17.1322	1.19702	Pat
25.2736	0.87334	Pat
8.74134	1.52753	Pat
25.2127	1.06331	Pat
14.696	1.21501	Pat
30.6293	1.00547	Pat
16.9953	1.28237	Pat
32.1036	0.751729	Pat
21.3947	1.08777	Pat
24.3167	1.05728	Pat
26.9015	1.0163	Pat
11.0088	1.46975	Pat
22.4496	1.03258	Pat
14.4256	1.3052	Pat
19.3873	1.23511	Pat
17.0224	1.28688	Pat
23.1629	1.13103	Pat
31.1143	0.884011	Pat
35.7328	0.803695	Pat
33.8906	0.698227	Pat
14.9955	1.28651	Pat
34.4415	0.753179	Pat
42.5235	0.480156	Pat
15.6201	1.31087	Pat
-1.5823	1.85144	Pat
23.3888	0.934806	Pat
33.883	0.731353	Pat
20.836	1.1875	Pat
26.1189	1.00165	Pat
19.7612	1.19583	Pat
17.6293	1.19794	Pat
20.7192	1.2112	Pat
-4.91374	1.92757	Pat
32.2493	0.840061	Pat
49.0829	0.333447	Pat
35.1576	0.750193	Pat
22.4445	1.06169	Pat
19.2718	1.23785	Pat
34.9184	0.755504	Pat
22.4483	1.11514	Pat
25.8869	0.887647	Pat
12.607	1.32381	Pat
20.828	1.09694	Pat
37.04	0.825663	Pat
31.5988	0.833728	Pat
28.5438	0.937239	Pat
29.8592	1.04921	Pat
16.6507	1.2522	Pat
28.472	0.913138	Pat
26.7545	0.90369	Pat
11.8938	1.35793	Pat
42.4647	0.512038	Pat
28.7058	0.797822	Pat
22.8007	1.10576	Pat
17.9891	1.23562	Pat
14.9293	1.24604	Pat
28.5498	0.899754	Pat
25.2066	0.977605	Pat
20.8355	1.07708	Pat
18.3018	1.217	Pat
24.2438	1.07587	Pat
30.3618	0.894246	Pat
12.5754	1.43302	Pat
35.3212	0.759381	Pat
17.9671	1.08306	Pat
38.2471	0.588749	Pat
26.9097	0.895026	Pat
9.59336	1.56852	Pat
27.8537	0.880227	Pat
28.7046	0.926291	Pat
37.7687	0.620807	Pat
5.74931	1.65724	Pat
26.0295	1.02761	Pat
27.5517	0.890191	Pat
13.6193	1.36258	Pat
28.6511	0.907594	Pat
21.0809	1.12582	Pat
18.0061	1.17217	Pat
37.6027	0.817207	Pat
18.0733	1.14337	Pat
16.8516	1.14272	Pat
-9.10894	1.88008	Pat
21.0725	1.25751	Pat
29.7839	0.861821	Pat
31.2695	0.775637	Pat
18.513	1.23238	Pat
20.2462	1.14041	Pat
48.85	0.419288	Pat
11.3317	1.44705	Pat
10.7068	1.4613	Pat
23.0138	1.06958	Pat
16.4113	1.36577	Pat
19.748	1.15338	Pat
27.6829	0.854852	Pat
24.6971	1.06692	Pat
26.6723	0.960208	Pat
6.12632	1.47917	Pat
24.4992	1.17014	Pat
30.1523	0.913474	Pat
32.8719	0.801128	Pat
26.0596	0.892882	Pat
30.9261	0.862988	Pat
7.7017	1.4362	Pat
37.2114	0.709915	Pat
23.4899	0.896508	Pat
22.6552	1.05642	Pat
20.2897	1.2191	Pat
9.6838	1.39116	Pat
22.5623	1.12151	Pat
26.7788	0.889428	Pat
25.0351	1.00395	Pat
7.46948	1.47449	Pat
8.92592	1.50013	Pat
33.3236	0.635907	Pat
32.1017	0.742502	Pat
29.0057	0.847624	Pat
18.9753	1.16701	Pat
17.3164	1.29486	Pat
33.7397	0.739908	Pat
22.8177	1.08787	Pat
37.0847	0.717715	Pat
38.1511	0.568068	Pat
27.7382	0.937231	Pat
31.2512	0.856747	Pat
34.6889	0.729608	Pat
9.67749	1.40705	Pat
28.6707	0.962399	Pat
15.519	1.25104	Pat
38.5556	0.693722	Pat
16.5259	1.26804	Pat
34.232	0.723462	Pat
14.0032	1.20705	Pat
13.4704	1.21636	Pat
53.3592	0.200846	Pat
28.154	1.0816	Pat
34.5047	0.725836	Pat
8.03539	1.54166	Pat
39.9806	0.640165	Pat
20.9999	1.17622	Pat
18.1883	1.12213	Pat
21.9506	1.14016	Pat
4.10359	1.66399	Pat
27.0553	0.972307	Pat
39.7291	0.614987	Pat
24.3311	1.08557	Pat
28.5457	0.891166	Pat
12.1515	1.36171	Pat
14.4425	1.21814	Pat
25.8273	0.999225	Pat
24.6437	1.14121	Pat
7.19712	1.56326	Pat
10.2844	1.46576	Pat
7.7909	1.51335	Pat
24.6154	1.03649	Pat
22.9257	1.02318	Pat
14.7527	1.42484	Pat
22.0132	1.11358	Pat
14.4157	1.25216	Pat
21.5178	1.19164	Pat
0.799691	1.5391	Pat
22.3199	1.20353	Pat
19.9947	1.23384	Pat
27.9009	1.03953	Pat
14.8328	1.28551	Pat
29.9501	0.816334	Pat
27.7004	0.904296	Pat
28.8842	0.9258	Pat
31.6283	0.965479	Pat
20.9668	1.15872	Pat
28.6097	1.00808	Pat
35.4354	0.69304	Pat
24.8117	1.12054	Pat
39.3706	0.649934	Pat
24.5662	0.919626	Pat
29.0195	0.792803	Pat
19.1999	1.17528	Pat
24.3822	1.03138	Pat
14.5338	1.41242	Pat
16.453	1.27826	Pat
23.8141	1.05092	Pat
28.9955	0.806896	Pat
17.3071	1.25494	Pat
47.2272	0.484988	Pat
33.6361	0.798669	Pat
20.3593	1.16352	Pat
30.2006	0.759107	Pat
34.6697	0.84457	Pat
38.3282	0.55692	Pat
33.0969	0.798065	Pat
19.8518	1.07488	Pat
9.63212	1.48363	Pat
15.2831	1.25481	Pat
25.0503	1.09248	Pat
7.95478	1.54555	Pat
17.6878	1.32277	Pat
22.2313	1.03361	Pat
39.2401	0.651942	Pat
16.4722	1.2203	Pat
30.5405	0.706275	Pat
40.9407	0.665546	Pat
38.8411	0.569796	Pat
44.994	0.565581	Pat
20.8136	1.12558	Pat
11.9672	1.29772	Pat
21.5052	1.17242	Pat
32.1669	0.855561	Pat
9.75896	1.48824	Pat
17.6628	1.07079	Pat
3.68296	1.67073	Pat
33.4603	0.733158	Pat
19.794	1.17293	Pat
20.9331	1.25691	Pat
23.2328	1.12634	Pat
22.4868	1.13493	Pat
32.6412	0.781347	Pat
22.3012	1.05942	Pat
24.903	1.03769	Pat
31.1774	0.87453	Pat
34.0251	0.842147	Pat
37.1011	0.628738	Pat
23.031	0.989912	Pat
36.5038	0.724747	Pat
16.6785	1.10782	Pat
28.6277	0.888232	Pat
27.9553	1.02023	Pat
16.0059	1.13707	Pat
12.9745	1.35496	Pat
30.4359	0.859937	Pat
27.5712	0.978743	Pat
9.11287	1.44754	Pat
19.1311	1.23663	Pat
24.9395	0.937928	Pat
14.8401	1.13982	Pat
28.5752	1.10616	Pat
41.349	0.489687	Pat
16.838	1.27369	Pat
17.5708	1.16565	Pat
36.2514	0.657674	Pat
25.9279	0.935605	Pat
41.3038	0.628189	Pat
21.2362	1.28028	Pat
39.1769	0.711812	Pat
42.2874	0.521091	Pat
23.9466	1.05736	Pat
18.9874	1.12018	Pat
16.373	1.22175	Pat
14.0981	1.30016	Pat
18.8364	1.34947	Pat
19.8512	1.22581	Pat
24.9323	1.01072	Pat
14.1845	1.39985	Pat
23.8314	0.961484	Pat
20.915	1.17099	Pat
18.9093	1.15251	Pat
38.9792	0.6056	Pat
45.3455	0.366868	Pat
16.716	1.14005	Pat
18.9367	1.36138	Pat
22.6279	1.17445	Pat
30.5734	0.791854	Pat
26.2054	1.0095	Pat
31.0651	0.720562	Pat
10.0143	1.45497	Pat
40.8449	0.643218	Pat
11.7147	1.36245	Pat
25.7478	1.00991	Pat
28.2522	0.883956	Pat
27.3508	1.05437	Pat
19.9799	1.19396	Pat
19.1361	1.18331	Pat
17.6912	1.18491	Pat
20.7343	1.25502	Pat
44.6168	0.475615	Pat
27.8226	1.04212	Pat
22.2286	1.03555	Pat
33.1884	0.726975	Pat
2.96879	1.65313	Pat
32.324	0.888722	Pat
21.8141	0.963725	Pat
27.1478	1.0288	Pat
26.0543	0.997974	Pat
31.5568	0.819558	Pat
34.0514	0.628244	Pat
33.566	0.789369	Pat
32.3001	0.793599	Pat
39.0302	0.624426	Pat
29.8102	0.85592	Pat
35.7304	0.789161	Pat
31.3574	0.857728	Pat
16.3097	1.29467	Pat
17.4708	1.27865	Pat
32.2442	0.777695	Pat
19.5428	1.06786	Pat
14.0368	1.34736	Pat
26.6494	0.965423	Pat
20.2826	1.11377	Pat
12.7307	1.34526	Pat
27.4425	0.971262	Pat
15.7083	1.26491	Pat
18.8727	1.15437	Pat
30.6516	0.721975	Pat
33.8184	0.714087	Pat
28.0247	0.922087	Pat
29.5622	0.852428	Pat
25.759	1.1234	Pat
25.9013	1.00406	Pat
30.1658	0.873679	Pat
19.9784	1.1219	Pat
23.2903	1.0998	Pat
28.7182	0.722231	Pat
13.5907	1.23738	Pat
41.5466	0.433443	Pat
39.7418	0.672539	Pat
8.0363	1.5027	Pat
9.60425	1.474	Pat
10.8731	1.43981	Pat
38.4778	0.652104	Pat
19.066	1.30088	Pat
15.8331	1.26888	Pat
27.0956	0.901107	Pat
17.9073	1.30704	Pat
38.5978	0.67393	Pat
28.742	0.861261	Pat
18.1595	1.28213	Pat
24.4195	1.04376	Pat
13.1972	1.45494	Pat
38.7024	0.533197	Pat
17.8778	1.26953	Pat
18.7856	1.2272	Pat
10.4648	1.5653	Pat
3.55899	1.62958	Pat
14.5807	1.29682	Pat
26.8597	0.989764	Pat
35.1895	0.688345	Pat
31.0702	0.896668	Pat
29.0043	1.00062	Pat
18.5403	1.13153	Pat
24.2527	1.06803	Pat
10.1444	1.5853	Pat
35.7584	0.638707	Pat
45.9117	0.38841	Pat
32.9428	0.783603	Pat
15.817	1.26933	Pat
28.7578	0.877787	Pat
32.5789	0.798021	Pat
26.2135	0.902757	Pat
25.1249	0.995089	Pat
18.9919	1.22888	Pat
30.0761	0.990276	Pat
33.1945	0.77671	Pat
30.1975	0.829144	Pat
32.4283	0.796685	Pat
21.8059	1.23125	Pat
14.6857	1.27637	Pat
31.5392	0.741883	Pat
26.3864	1.00353	Pat
30.4718	0.814865	Pat
37.5016	0.619947	Pat
34.675	0.640569	Pat
19.8798	1.14108	Pat
25.1733	1.08794	Pat
14.5283	1.33465	Pat
8.67302	1.48411	Pat
26.8718	1.03365	Pat
22.1589	1.13723	Pat
20.9428	1.23805	Pat
35.6166	0.799041	Pat
23.6389	1.06461	Pat
14.5904	1.38784	Pat
5.44223	1.48049	Pat
21.6957	1.07857	Pat
32.1129	0.823374	Pat
12.0175	1.3136	Pat
23.8979	1.03284	Pat
35.1382	0.764738	Pat
30.9277	0.901034	Pat
23.0401	1.0302	Pat
28.1879	0.838316	Pat
18.9674	1.18088	Pat
25.3242	0.970436	Pat
-0.37449	1.66467	Pat
14.4444	1.2242	Pat
45.9143	0.397414	Pat
26.3311	0.951432	Pat
40.152	0.553003	Pat
19.0764	1.22955	Pat
17.4192	1.15583	Pat
16.7932	1.07618	Pat
37.8245	0.657712	Pat
25.5054	0.994082	Pat
30.1695	0.809473	Pat
39.2815	0.780467	Pat
27.8915	0.892891	Pat
21.1462	1.168	Pat
14.7349	1.29337	Pat
21.8185	1.10641	Pat
21.0676	1.0813	Pat
25.2779	1.06161	Pat
19.1088	1.24614	Pat
27.7522	0.895628	Pat
24.4702	0.982237	Pat
15.5983	1.12755	Pat
28.7439	0.815652	Pat
24.6154	1.12067	Pat
26.5879	0.930773	Pat
34.8348	0.883738	Pat
33.5813	0.731471	Pat
16.4926	1.371	Pat
19.5653	1.1509	Pat
37.8303	0.567338	Pat
38.1594	0.6683	Pat
33.8091	0.822363	Pat
20.3453	1.22054	Pat
25.1966	1.05721	Pat
21.4082	1.01147	Pat
35.6743	0.767829	Pat
5.20544	1.50185	Pat
11.6895	1.44448	Pat
26.4168	0.963229	Pat
23.8053	0.990635	Pat
33.3556	0.802694	Pat
21.5222	1.10803	Pat
17.7162	1.17759	Pat
23.0774	1.0415	Pat
23.696	1.229	Pat
34.6012	0.808501	Pat
26.1691	0.898167	Pat
14.2847	1.54268	Pat
28.8992	0.835148	Pat
31.3884	0.898658	Pat
26.7034	0.982657	Pat
14.8312	1.32085	Pat
19.1097	1.08553	Pat
24.0583	1.07066	Pat
24.5149	0.951874	Pat
-1.84175	1.74552	Pat
15.1177	1.37382	Pat
23.2048	0.949375	Pat
40.1703	0.691056	Pat
16.2096	1.39199	Pat
15.5498	1.26493	Pat
14.9104	1.25984	Pat
27.0424	0.958285	Pat
30.5936	0.811626	Pat
18.628	1.13287	Pat
12.1586	1.32413	Pat
17.2706	1.19557	Pat
23.6256	0.91459	Pat
24.7811	1.04533	Pat
29.1622	0.850687	Pat
23.7529	1.0022	Pat
37.898	0.553988	Pat
19.0139	1.18695	Pat
34.6932	0.749749	Pat
19.1634	1.06397	Pat
9.78785	1.44809	Pat
15.9105	1.35133	Pat
31.573	0.943416	Pat
21.0381	1.12457	Pat
24.3395	1.13623	Pat
2.56591	1.76335	Pat
22.3583	1.04707	Pat
17.1743	1.2166	Pat
17.9202	1.19608	Pat
31.6567	0.825518	Pat
7.7454	1.46135	Pat
35.5886	0.795507	Pat
7.61963	1.53922	Pat
42.1178	0.609977	Pat
9.38254	1.58104	Pat
20.6329	1.18305	Pat
6.55268	1.51381	Pat
27.6843	0.881759	Pat
36.8828	0.720982	Pat
12.3319	1.44083	Pat
24.8337	1.17796	Pat
16.558	1.33134	Pat
24.8134	1.02873	Pat
39.1599	0.576211	Pat
17.8767	1.20437	Pat
17.2025	1.34615	Pat
37.0939	0.56266	Pat
29.7992	1.01522	Pat
23.8432	1.00072	Pat
19.0294	1.18057	Pat
26.0771	1.08597	Pat
15.8711	1.28327	Pat
39.5582	0.554266	Pat
43.0148	0.449589	Pat
28.9232	0.791396	Pat
8.35546	1.42132	Pat
19.0529	1.1915	Pat
15.0797	1.27904	Pat
37.868	0.743799	Pat
21.3981	1.00134	Pat
23.9683	1.05169	Pat
36.0577	0.741782	Pat
23.0839	0.974906	Pat
18.4651	1.13618	Pat
29.391	0.756795	Pat
35.5431	0.728487	Pat
12.5111	1.53879	Pat
14.5312	1.24656	Pat
27.1042	0.92123	Pat
17.4502	1.21077	Pat
24.2725	0.991486	Pat
25.3212	1.12194	Pat
11.5214	1.29859	Pat
2.39175	1.68597	Pat
4.57156	1.65605	Pat
17.5384	1.3758	Pat
25.8477	0.954103	Pat
37.3228	0.63991	Pat
21.6614	1.111	Pat
32.9057	0.739467	Pat
22.7236	1.13204	Pat
31.6147	0.926438	Pat
35.031	0.840316	Pat
13.3247	1.34474	Pat
2.25822	1.68515	Pat
31.49	0.6877	Pat
32.5165	0.722587	Pat
21.3638	1.16755	Pat
28.0792	0.982971	Pat
11.9741	1.43295	Pat
34.6787	0.697681	Pat
15.3536	1.30573	Pat
18.946	1.22133	Pat
23.2895	1.08584	Pat
29.643	1.01276	Pat
36.5615	0.623332	Pat
20.6884	1.33913	Pat
43.052	0.636766	Pat
29.5708	0.945899	Pat
29.8468	0.836311	Pat
16.0294	1.254	Pat
19.6103	1.19324	Pat
32.9739	0.810495	Pat
29.2109	0.902939	Pat
33.4447	0.763572	Pat
21.5504	1.02191	Pat
15.4883	1.27778	Pat
18.4515	1.16075	Pat
29.0051	0.863446	Pat
19.8643	1.03845	Pat
19.7495	1.12946	Pat
31.8382	0.847708	Pat
26.6473	1.00765	Pat
25.8609	1.06087	Pat
16.863	1.17269	Pat
27.0559	0.896131	Pat
33.8506	0.771356	Pat
48.5069	0.276021	Pat
15.7144	1.45418	Pat
31.6756	0.862839	Pat
30.3819	0.962124	Pat
31.4351	0.859038	Pat
38.1155	0.626611	Pat
13.0193	1.31659	Pat
21.1578	1.16509	Pat
23.3358	0.94971	Pat
35.1618	0.719627	Pat
17.6486	1.29465	Pat
18.872	1.20704	Pat
16.3012	1.33013	Pat
15.3563	1.35154	Pat
23.6998	1.03347	Pat
37.8342	0.695716	Pat
28.1051	0.830653	Pat
14.787	1.38846	Pat
21.0719	1.25261	Pat
17.9476	1.21375	Pat
20.8673	1.20582	Pat
8.58008	1.40862	Pat
9.32331	1.37406	Pat
42.0168	0.698336	Pat
14.9868	1.41759	Pat
3.49606	1.53412	Pat
38.3688	0.600918	Pat
19.1892	1.1693	Pat
15.705	1.24176	Pat
30.0598	0.861818	Pat
41.2626	0.594022	Pat
12.9151	1.46308	Pat
8.89726	1.47244	Pat
19.0159	1.2017	Pat
23.4222	1.107	Pat
28.8194	0.913624	Pat
25.5176	1.04589	Pat
23.9152	0.893555	Pat
35.9394	0.760952	Pat
5.88706	1.58267	Pat
27.7978	0.968907	Pat
4.92753	1.63473	Pat
27.8542	0.892205	Pat
19.3622	1.29142	Pat
8.12593	1.50456	Pat
24.1757	1.05998	Pat
36.9006	0.649131	Pat
15.0328	1.44841	Pat
29.5531	0.941689	Pat
23.7935	1.06397	Pat
11.5331	1.30285	Pat
22.7097	0.950574	Pat
15.548	1.37357	Pat
9.51608	1.41145	Pat
14.4742	1.37514	Pat
10.4156	1.45088	Pat
37.1172	0.614931	Pat
40.1358	0.758502	Pat
33.0466	0.872563	Pat
29.5939	0.911585	Pat
10.6942	1.57287	Pat
54.6516	0.157906	Pat
21.6288	1.16591	Pat
27.6976	0.957909	Pat
17.5403	1.24686	Pat
36.2712	0.729811	Pat
8.08555	1.60262	Pat
17.1359	1.25472	Pat
3.92906	1.58828	Pat
23.794	0.983405	Pat
5.77088	1.59648	Pat
24.6942	1.0696	Pat
27.889	0.890615	Pat
28.2051	0.72724	Pat
21.5295	1.01724	Pat
17.0567	1.32794	Pat
32.9466	0.857166	Pat
38.6006	0.728452	Pat
28.6057	0.826425	Pat
23.7836	1.04663	Pat
13.631	1.35343	Pat
16.7673	1.13486	Pat
28.9672	0.883314	Pat
32.7383	0.924908	Pat
28.2826	0.927359	Pat
21.4665	1.10588	Pat
22.3054	1.09304	Pat
6.00452	1.59192	Pat
19.9781	1.20536	Pat
23.0918	1.04409	Pat
28.8535	0.995073	Pat
21.1944	0.977444	Pat
40.1877	0.594489	Pat
20.7507	1.27543	Pat
20.6141	1.09888	Pat
31.9421	0.828102	Pat
26.7968	0.90914	Pat
16.5449	1.33852	Pat
36.2985	0.623831	Pat
25.3752	0.877625	Pat
19.0895	1.34785	Pat
9.52747	1.33598	Pat
8.12126	1.43686	Pat
11.675	1.38855	Pat
13.5628	1.32694	Pat
32.8495	0.856945	Pat
12.6077	1.31385	Pat
10.0132	1.48447	Pat
13.6308	1.38808	Pat
17.8166	1.35383	Pat
28.0446	1.07897	Pat
4.16992	1.66402	Pat
50.8898	0.150294	Pat
20.311	1.02545	Pat
11.8682	1.44669	Pat
13.2919	1.40559	Pat
27.9474	1.00271	Pat
14.3981	1.33173	Pat
12.4099	1.30863	Pat
7.71319	1.49181	Pat
26.7758	0.952014	Pat
13.5491	1.40199	Pat
37.4642	0.690691	Pat
26.017	0.957147	Pat
39.1109	0.612167	Pat
28.5878	0.864679	Pat
26.4554	1.06273	Pat
22.4001	1.03186	Pat
28.3215	0.824363	Pat
32.9691	0.706321	Pat
32.3679	0.809846	Pat
33.3499	0.7612	Pat
11.4676	1.37996	Pat
34.8011	0.721059	Pat
30.2412	0.819255	Pat
26.4633	0.998241	Pat
30.474	0.89524	Pat
34.1213	0.757488	Pat
19.4782	1.2839	Pat
25.3728	0.941354	Pat
38.5816	0.708816	Pat
30.7813	0.835639	Pat
21.8968	0.997666	Pat
24.5565	1.03181	Pat
21.7264	1.00211	Pat
14.0209	1.31723	Pat
27.0858	0.93623	Pat
4.87709	1.53855	Pat
22.1531	1.08851	Pat
32.8064	0.751584	Pat
12.5989	1.2696	Pat
27.9869	0.935401	Pat
19.7303	1.20977	Pat
17.0755	1.33644	Pat
9.02022	1.55726	Pat
29.1691	0.889971	Pat
23.6166	1.12274	Pat
24.188	1.14798	Pat
21.2283	1.03642	Pat
27.0991	0.979408	Pat
19.1741	1.17594	Pat
17.6692	1.10957	Pat
17.3935	1.2014	Pat
40.2965	0.507627	Pat
23.3965	1.08019	Pat
8.67759	1.51978	Pat
15.8002	1.24024	Pat
34.6063	0.780924	Pat
33.9543	0.791678	Pat
18.1315	1.18696	Pat
37.3623	0.519702	Pat
19.9806	1.18855	Pat
29.0265	0.892285	Pat
23.7996	0.943718	Pat
48.3625	0.257046	Pat
10.4919	1.37895	Pat
22.5672	0.958623	Pat
24.2459	0.976096	Pat
24.7541	1.02792	Pat
24.9513	0.976901	Pat
9.02408	1.52138	Pat
24.0268	1.20212	Pat
21.6309	1.01366	Pat
38.6988	0.568766	Pat
17.2032	1.13325	Pat
20.4541	1.1585	Pat
16.3974	1.29337	Pat
31.793	0.914595	Pat
19.8895	1.20016	Pat
35.4674	0.694344	Pat
28.5768	0.979624	Pat
26.7689	0.99007	Pat
36.8115	0.585748	Pat
33.7843	0.701323	Pat
26.1049	0.946814	Pat
33.832	0.870088	Pat
27.256	0.96659	Pat
38.4634	0.678089	Pat
46.465	0.385326	Pat
19.5561	1.23933	Pat
17.2158	1.33089	Pat
27.0919	0.97131	Pat
15.4458	1.32738	Pat
-15.0299	0.988851	Mat
-12.358	0.874205	Mat
-9.56082	0.808421	Mat
-7.91433	0.735605	Mat
-11.7398	0.832148	Mat
-16.04	1.01177	Mat
-7.54815	0.739656	Mat
-16.2694	1.01147	Mat
-11.2997	0.837056	Mat
-8.92692	0.778639	Mat
-4.1662	0.538093	Mat
-7.40538	0.697096	Mat
-14.2715	0.959283	Mat
3.59765	0.32763	Mat
-0.670897	0.455452	Mat
-12.2768	0.913002	Mat
-5.22461	0.645221	Mat
-16.3724	1.06939	Mat
-12.7696	0.922802	Mat
-6.90548	0.731982	Mat
-12.0712	0.8744	Mat
-7.72893	0.746916	Mat
-14.0383	0.995908	Mat
-10.3868	0.890707	Mat
-4.08853	0.619011	Mat
-11.7197	0.849608	Mat
-11.6475	0.855432	Mat
-5.81263	0.640933	Mat
-8.1032	0.759454	Mat
-8.29842	0.709182	Mat
-11.8241	0.94459	Mat
-1.01494	0.495157	Mat
-8.93092	0.774297	Mat
-7.20771	0.69716	Mat
-6.74992	0.786894	Mat
-21.696	1.18908	Mat
-8.19065	0.755552	Mat
-0.209861	0.505683	Mat
-18.9813	1.17542	Mat
-12.1004	0.880368	Mat
3.26194	0.422948	Mat
-10.5342	0.825968	Mat
-11.1703	0.809971	Mat
-2.72382	0.559187	Mat
-8.00724	0.747116	Mat
-5.79783	0.710613	Mat
-11.3254	0.882358	Mat
-12.0035	0.849845	Mat
-9.85089	0.808662	Mat
-0.217293	0.492253	Mat
-14.4322	1.0008	Mat
-4.42701	0.607845	Mat
-12.1339	0.878704	Mat
-12.1579	0.91952	Mat
-14.8644	1.00428	Mat
-13.6377	1.02333	Mat
-7.66629	0.748954	Mat
-2.97406	0.551722	Mat
-7.96021	0.751378	Mat
-7.27299	0.707177	Mat
-13.107	0.938221	Mat
-3.08367	0.602959	Mat
-12.9549	0.939879	Mat
-13.3417	0.908871	Mat
-12.9771	0.977809	Mat
-5.19662	0.629325	Mat
-0.297019	0.561629	Mat
-1.63258	0.597268	Mat
-6.82808	0.681827	Mat
-11.6696	0.941407	Mat
-10.7252	0.822631	Mat
-5.8934	0.803547	Mat
-0.172272	0.459077	Mat
-20.2019	1.13628	Mat
-10.1558	0.893216	Mat
-4.06284	0.600491	Mat
-2.86654	0.631323	Mat
-10.8281	0.912467	Mat
-13.6424	0.98024	Mat
-9.07575	0.820544	Mat
-10.6852	0.903878	Mat
-2.11494	0.517494	Mat
-16.1121	1.03856	Mat
-20.7357	1.23087	Mat
-6.22168	0.612323	Mat
-12.0111	0.92096	Mat
-9.14475	0.781179	Mat
-3.93702	0.688418	Mat
-6.85115	0.735011	Mat
-6.91563	0.682958	Mat
-2.72903	0.576204	Mat
-11.0491	0.889138	Mat
-19.6364	1.09803	Mat
-4.4526	0.617852	Mat
-15.236	1.02346	Mat
-10.9518	0.847365	Mat
-10.5736	0.858047	Mat
-18.3908	1.12316	Mat
-9.01081	0.780891	Mat
-12.9654	0.99471	Mat
-17.6463	1.13366	Mat
-3.90112	0.62318	Mat
-12.0167	0.88886	Mat
-13.1298	0.901094	Mat
-16.2332	0.981893	Mat
-14.5388	0.962932	Mat
-8.45487	0.830502	Mat
-9.20981	0.83988	Mat
-9.72309	0.83256	Mat
-11.1094	0.904363	Mat
1.83364	0.431381	Mat
-12.67	0.956254	Mat
-18.5389	1.11165	Mat
-12.1253	0.916431	Mat
-9.61973	0.771042	Mat
-7.44397	0.775604	Mat
-6.50753	0.702606	Mat
-8.95588	0.803842	Mat
-14.7667	0.94345	Mat
-3.50751	0.590617	Mat
-10.013	0.868396	Mat
-13.8689	1.04994	Mat
-6.38665	0.638165	Mat
-17.3503	1.08454	Mat
-11.7799	0.82184	Mat
-12.9838	0.910304	Mat
-3.83113	0.637315	Mat
-8.87776	0.7561	Mat
-7.41142	0.708133	Mat
-4.28028	0.679052	Mat
0.291738	0.496339	Mat
-13.3567	0.89488	Mat
-5.5111	0.656579	Mat
-4.62239	0.646848	Mat
-7.48805	0.727503	Mat
-15.0582	0.972058	Mat
-15.5652	0.975934	Mat
0.7443	0.430015	Mat
-12.7391	0.963685	Mat
-20.2477	1.09419	Mat
-10.6864	0.862811	Mat
-5.97506	0.730049	Mat
-8.44317	0.766922	Mat
-13.0938	0.980102	Mat
-10.2582	0.854486	Mat
-13.5172	0.951535	Mat
-20.0218	1.12511	Mat
-14.2784	0.971673	Mat
-5.42186	0.67051	Mat
-9.60572	0.749711	Mat
-7.79841	0.761809	Mat
-10.3565	0.850511	Mat
2.10486	0.37117	Mat
-3.29582	0.558674	Mat
-13.3026	0.927139	Mat
-16.1909	1.07636	Mat
-13.1633	0.966928	Mat
-14.3372	0.967294	Mat
-6.17592	0.69156	Mat
-10.598	0.840909	Mat
-13.6252	0.961782	Mat
-7.25578	0.674306	Mat
-11.0809	0.902428	Mat
-11.5699	0.963735	Mat
-9.75143	0.793568	Mat
-18.7589	1.07607	Mat
-13.4757	0.90035	Mat
-14.1466	0.97615	Mat
-2.72583	0.583556	Mat
-14.8394	0.982857	Mat
-13.9556	0.911096	Mat
-9.75483	0.805684	Mat
-2.71688	0.609217	Mat
-15.0964	0.983199	Mat
-8.36657	0.77298	Mat
-9.15459	0.827062	Mat
-7.03014	0.760779	Mat
-9.04177	0.839006	Mat
-5.25412	0.657459	Mat
-4.85403	0.625035	Mat
-21.3877	1.14338	Mat
-8.84337	0.7452	Mat
-10.5748	0.745198	Mat
-16.0496	0.98772	Mat
-18.7343	1.1819	Mat
-10.8444	0.845084	Mat
5.01316	0.356082	Mat
-10.2383	0.855348	Mat
-10.1681	0.873479	Mat
2.88966	0.414071	Mat
-6.41565	0.710907	Mat
-7.43367	0.800327	Mat
-14.7298	1.01523	Mat
-10.6523	0.816111	Mat
-2.97635	0.670682	Mat
-8.42719	0.69662	Mat
-0.589841	0.564619	Mat
-6.9929	0.673707	Mat
-10.1435	0.840692	Mat
-11.5907	0.824395	Mat
-4.6493	0.596983	Mat
-0.45613	0.62781	Mat
-10.486	0.831238	Mat
-18.7588	1.1531	Mat
-20.238	1.16982	Mat
-3.26873	0.613173	Mat
-4.09471	0.596159	Mat
-0.110829	0.501312	Mat
-17.3811	1.0665	Mat
-3.51082	0.599479	Mat
-8.60193	0.873744	Mat
-11.1744	0.882203	Mat
-6.47709	0.767218	Mat
-11.99	0.960225	Mat
-0.0664991	0.518956	Mat
-10.6809	0.819516	Mat
-1.34816	0.550073	Mat
-6.24186	0.624572	Mat
-2.78821	0.551346	Mat
-6.8912	0.618073	Mat
-9.87247	0.867318	Mat
-14.7695	0.979341	Mat
-10.6417	0.826696	Mat
-5.41326	0.637839	Mat
-11.0847	0.826021	Mat
-2.63415	0.606173	Mat
-19.9898	1.18126	Mat
-7.15694	0.655845	Mat
-18.3129	1.15068	Mat
-12.7703	0.927779	Mat
-11.9399	0.826993	Mat
-2.50104	0.648259	Mat
-7.35726	0.709211	Mat
-13.6751	0.96297	Mat
-8.02644	0.705036	Mat
-18.0009	1.04427	Mat
-8.94298	0.792359	Mat
-6.28029	0.735464	Mat
-3.07234	0.639094	Mat
-13.6176	0.983102	Mat
-7.03136	0.680888	Mat
-21.1334	1.17597	Mat
-5.00734	0.694352	Mat
-8.98847	0.80723	Mat
-11.3844	0.838785	Mat
-10.1912	0.85112	Mat
-18.7006	1.08024	Mat
-5.65775	0.675015	Mat
-11.5394	0.885747	Mat
-14.364	0.999531	Mat
-12.9149	0.887034	Mat
-12.671	0.945477	Mat
-5.97358	0.758572	Mat
-8.61056	0.786524	Mat
-5.93877	0.652642	Mat
-19.0612	1.19887	Mat
-9.91342	0.842327	Mat
-17.4202	1.06883	Mat
-5.68075	0.675304	Mat
-8.04864	0.670703	Mat
-9.66592	0.850203	Mat
-10.3628	0.856502	Mat
-6.2286	0.716235	Mat
-12.5974	0.963342	Mat
-13.9301	0.935422	Mat
-14.0079	0.924473	Mat
-7.83916	0.734627	Mat
-14.6076	0.990263	Mat
-18.8449	1.05378	Mat
-13.3925	0.976892	Mat
-8.56524	0.842296	Mat
-10.8212	0.865589	Mat
-9.85203	0.796393	Mat
-8.33801	0.819991	Mat
-3.42607	0.604791	Mat
-14.4015	0.935379	Mat
-2.52112	0.530413	Mat
-6.43513	0.635609	Mat
-11.3049	0.894212	Mat
2.57585	0.351974	Mat
-9.84987	0.788849	Mat
-19.0206	1.13408	Mat
-12.9351	0.923229	Mat
-7.98919	0.847841	Mat
-10.1655	0.853341	Mat
-16.4022	1.06701	Mat
-14.1249	0.949003	Mat
-11.1248	0.844405	Mat
-6.03039	0.714351	Mat
-2.07091	0.589467	Mat
-15.9907	1.04764	Mat
-13.8187	1.0114	Mat
-12.947	0.923699	Mat
-12.1525	0.889744	Mat
-15.7047	1.00863	Mat
-16.3781	1.00242	Mat
-0.949364	0.51175	Mat
-13.6213	0.930317	Mat
-8.51543	0.80046	Mat
-11.0769	0.874274	Mat
-5.63614	0.652868	Mat
-0.328756	0.507362	Mat
-7.02288	0.759756	Mat
-5.00116	0.713639	Mat
-10.5314	0.88401	Mat
-12.9132	0.894693	Mat
-9.50998	0.854444	Mat
-5.60144	0.612962	Mat
-19.3197	1.18054	Mat
-16.0799	0.992034	Mat
-5.61729	0.635032	Mat
-11.6085	0.859377	Mat
-20.374	1.22032	Mat
-4.52456	0.611239	Mat
-9.98993	0.858042	Mat
-19.2025	1.13509	Mat
-11.3153	0.869189	Mat
-6.62665	0.691223	Mat
-12.8634	0.863628	Mat
-10.7906	0.773462	Mat
-10.7777	0.894284	Mat
-4.49439	0.717185	Mat
-6.61096	0.693328	Mat
-13.7254	0.944694	Mat
-9.61211	0.849927	Mat
-9.21374	0.772812	Mat
-5.94127	0.72779	Mat
-13.7596	0.918515	Mat
-6.67364	0.702356	Mat
-5.76233	0.671015	Mat
1.83624	0.399753	Mat
-8.25505	0.803681	Mat
-10.0102	0.798265	Mat
-9.51807	0.844134	Mat
-11.2252	0.832558	Mat
-7.63063	0.705783	Mat
-9.70391	0.796377	Mat
-9.96354	0.864518	Mat
-8.72348	0.719982	Mat
-4.58775	0.711295	Mat
-4.26023	0.66647	Mat
-17.9489	1.06414	Mat
-6.24115	0.727408	Mat
-9.74159	0.866678	Mat
-4.90443	0.638538	Mat
-11.9737	0.899064	Mat
-7.42684	0.747049	Mat
-8.84986	0.774366	Mat
-13.9593	0.898879	Mat
-10.5909	0.861308	Mat
-8.77793	0.721847	Mat
-12.0664	0.942653	Mat
-12.115	0.907778	Mat
-6.90025	0.745445	Mat
1.02828	0.440706	Mat
0.492951	0.493719	Mat
-15.8899	1.02405	Mat
-12.6056	0.931801	Mat
-12.0095	0.939696	Mat
-8.76302	0.811158	Mat
-7.98374	0.72729	Mat
-6.43483	0.676392	Mat
-7.89847	0.741415	Mat
-12.8842	0.921217	Mat
-9.08076	0.85958	Mat
-1.72102	0.562177	Mat
-6.07989	0.710859	Mat
-4.96349	0.645942	Mat
-17.6051	1.02347	Mat
-12.8093	0.979221	Mat
-11.3456	0.853724	Mat
-5.52635	0.692236	Mat
-11.7054	0.876277	Mat
-8.97225	0.782218	Mat
-4.65124	0.6703	Mat
-7.34371	0.760264	Mat
-13.9933	0.9829	Mat
-4.28575	0.671862	Mat
-13.28	0.965558	Mat
-10.8701	0.851657	Mat
-9.59254	0.778215	Mat
-10.744	0.861521	Mat
-9.04691	0.813047	Mat
-9.2781	0.799324	Mat
-14.6655	1.0284	Mat
-10.3714	0.830542	Mat
-12.99	0.882257	Mat
-9.24492	0.866284	Mat
4.48252	0.307505	Mat
-7.23358	0.749001	Mat
-5.53189	0.650269	Mat
-10.4058	0.819043	Mat
-8.45082	0.771475	Mat
-8.35569	0.801319	Mat
-8.95649	0.807333	Mat
-11.6661	0.885845	Mat
-10.6942	0.954861	Mat
-13.4835	0.907063	Mat
-11.6678	0.867836	Mat
-5.33999	0.661813	Mat
-20.261	1.18554	Mat
-2.49312	0.628199	Mat
1.67887	0.490732	Mat
-9.24008	0.774309	Mat
-7.15034	0.701534	Mat
-7.37456	0.715969	Mat
-7.01612	0.75816	Mat
-7.48647	0.76489	Mat
-11.1435	0.799224	Mat
-6.93721	0.65481	Mat
-10.2806	0.804058	Mat
-16.8568	1.10566	Mat
-9.26762	0.795158	Mat
-8.79417	0.791576	Mat
-13.0492	0.894654	Mat
-5.97594	0.676516	Mat
-10.0786	0.936193	Mat
-12.9867	0.92608	Mat
-13.0554	0.896339	Mat
-8.94097	0.816415	Mat
-5.12288	0.6283	Mat
-8.64985	0.734562	Mat
-5.25611	0.676802	Mat
-3.0476	0.57374	Mat
-7.32218	0.759608	Mat
-14.4578	0.989776	Mat
3.08729	0.429803	Mat
-9.11424	0.814082	Mat
-12.1366	0.896988	Mat
-10.7844	0.823508	Mat
-9.29531	0.793404	Mat
-8.73661	0.792566	Mat
-10.61	0.82398	Mat
-7.55394	0.774535	Mat
-7.50829	0.758307	Mat
-6.75102	0.681317	Mat
-8.6199	0.769191	Mat
-12.4332	0.858851	Mat
-7.19588	0.756241	Mat
-11.6265	0.894754	Mat
-6.47667	0.701732	Mat
-10.6347	0.888001	Mat
-2.91657	0.572101	Mat
-12.6482	0.871111	Mat
-8.08177	0.76329	Mat
-11.4273	0.815131	Mat
-0.374017	0.440699	Mat
-4.0968	0.636683	Mat
-10.9683	0.84327	Mat
-11.6191	0.790295	Mat
-7.46446	0.67925	Mat
-13.4874	0.894425	Mat
-10.7129	0.875624	Mat
-1.85321	0.569489	Mat
-9.51417	0.811839	Mat
-11.5888	0.891446	Mat
-9.88687	0.782464	Mat
-22.7126	1.20394	Mat
-11.834	0.83873	Mat
0.298656	0.472941	Mat
-2.56509	0.593272	Mat
-4.5282	0.701642	Mat
-13.936	0.987563	Mat
-14.5966	1.01033	Mat
-9.63255	0.846636	Mat
-11.6114	0.905004	Mat
-9.0693	0.716298	Mat
-9.38042	0.804083	Mat
-11.1593	0.815326	Mat
-4.94493	0.634073	Mat
-13.8268	0.967519	Mat
-5.15865	0.651676	Mat
-4.64693	0.711627	Mat
-6.76035	0.72351	Mat
-6.50692	0.714512	Mat
-8.12558	0.76976	Mat
0.100004	0.47146	Mat
-8.94939	0.771657	Mat
-14.0296	0.968035	Mat
-7.63531	0.772835	Mat
-7.33887	0.729073	Mat
-6.0476	0.748063	Mat
-11.4824	0.894201	Mat
-13.6246	0.968491	Mat
-3.32461	0.590057	Mat
-11.1477	0.776541	Mat
-9.16934	0.835367	Mat
-7.19261	0.774124	Mat
-9.77851	0.899661	Mat
-13.5403	0.911211	Mat
-5.30932	0.695188	Mat
-3.43684	0.701495	Mat
-12.221	0.930202	Mat
-2.77013	0.610036	Mat
-17.0667	1.0554	Mat
-6.04781	0.69595	Mat
-5.36784	0.731894	Mat
-15.9147	0.987533	Mat
-15.7435	1.05887	Mat
-3.27605	0.578818	Mat
-3.05355	0.561149	Mat
-8.4054	0.828837	Mat
-10.379	0.848219	Mat
-2.40354	0.58618	Mat
-9.23738	0.882544	Mat
-10.6508	0.811486	Mat
-10.5094	0.825671	Mat
-14.8922	1.02131	Mat
-7.64421	0.728726	Mat
-13.7202	0.851956	Mat
-5.17149	0.765652	Mat
-1.65542	0.632641	Mat
-5.77499	0.620554	Mat
-10.6773	0.809635	Mat
-1.38408	0.549032	Mat
-17.4808	1.03977	Mat
-6.94543	0.691735	Mat
-17.5517	1.10718	Mat
-2.61469	0.65533	Mat
-7.54587	0.76361	Mat
-8.33761	0.773177	Mat
-9.00003	0.734397	Mat
-6.54777	0.729834	Mat
-8.13295	0.763357	Mat
-6.55047	0.686805	Mat
-11.2658	0.918362	Mat
-2.85138	0.617307	Mat
-16.7638	1.06265	Mat
-7.0904	0.718336	Mat
-7.06588	0.717827	Mat
-7.01676	0.764287	Mat
-10.0299	0.894544	Mat
-9.75748	0.813438	Mat
-13.3983	0.976031	Mat
-10.3425	0.843716	Mat
-9.44399	0.77773	Mat
-19.5684	1.16356	Mat
-10.7671	0.840598	Mat
-16.369	1.07638	Mat
-10.9653	0.818187	Mat
-7.81904	0.837116	Mat
-21.3853	1.15592	Mat
-11.2566	0.858724	Mat
-9.69436	0.889354	Mat
-10.7192	0.799145	Mat
-19.0893	1.15288	Mat
3.15783	0.361999	Mat
-6.94449	0.725874	Mat
-8.7407	0.776937	Mat
-9.91116	0.909911	Mat
-1.11858	0.535551	Mat
-12.159	0.875276	Mat
-9.53877	0.755687	Mat
-14.2972	0.956982	Mat
-9.71465	0.898632	Mat
-8.16912	0.773966	Mat
-17.004	1.02225	Mat
-15.9093	1.00021	Mat
-10.6622	0.844483	Mat
-14.0321	0.919165	Mat
-16.9334	1.08175	Mat
-17.9783	1.08302	Mat
-3.72364	0.570155	Mat
-7.63353	0.775106	Mat
-7.74485	0.729001	Mat
-7.61084	0.708054	Mat
-6.24293	0.702013	Mat
-7.88992	0.819499	Mat
-9.78253	0.9009	Mat
-6.68413	0.687279	Mat
-11.9517	0.939173	Mat
-11.9874	0.945988	Mat
-19.5998	1.19504	Mat
-5.29181	0.629298	Mat
-8.32935	0.775212	Mat
-5.32096	0.724741	Mat
-1.49294	0.562745	Mat
-6.6163	0.698128	Mat
-10.5847	0.745658	Mat
-7.96727	0.799975	Mat
-11.2175	0.940197	Mat
-4.88807	0.630794	Mat
-11.9168	0.896794	Mat
-7.68098	0.754131	Mat
-6.41314	0.672146	Mat
-15.2332	0.985031	Mat
-19.6069	1.16365	Mat
-9.16671	0.864495	Mat
-2.50933	0.496637	Mat
-1.78638	0.576216	Mat
-4.79545	0.638464	Mat
-11.0287	0.879114	Mat
-2.88653	0.616445	Mat
-2.31556	0.585846	Mat
-13.4793	0.895116	Mat
0.908638	0.519531	Mat
-8.13357	0.878552	Mat
-4.78467	0.706465	Mat
-12.7967	0.876585	Mat
-1.76531	0.583833	Mat
-10.9873	0.89957	Mat
-16.9052	0.999944	Mat
-7.34258	0.682965	Mat
-13.46	0.964832	Mat
-5.00975	0.760928	Mat
-10.0157	0.810085	Mat
-1.46425	0.573713	Mat
-12.2172	0.923742	Mat
-12.3255	0.908938	Mat
-8.90323	0.819851	Mat
-7.04185	0.708001	Mat
-9.39288	0.811082	Mat
-13.7832	0.904112	Mat
-10.3241	0.784883	Mat
-2.76333	0.616928	Mat
-10.9656	0.89757	Mat
-13.9078	0.961691	Mat
-4.05875	0.629237	Mat
-10.4465	0.808347	Mat
-12.1255	0.811014	Mat
-11.5823	0.875833	Mat
-14.7342	0.998611	Mat
-9.04708	0.783882	Mat
-6.3061	0.673214	Mat
-11.8839	0.764194	Mat
-7.16379	0.765566	Mat
-7.23306	0.660315	Mat
-18.9676	1.15365	Mat
-5.52831	0.717364	Mat
-6.23229	0.769054	Mat
1.63634	0.425144	Mat
-16.8867	1.02908	Mat
-0.0724215	0.506864	Mat
-11.3782	0.837206	Mat
-9.07787	0.806901	Mat
-16.107	1.05008	Mat
-8.52342	0.705519	Mat
-13.5867	0.96866	Mat
-8.15421	0.748118	Mat
-15.8576	1.05311	Mat
-13.3165	0.97742	Mat
-18.0193	1.12329	Mat
-11.3599	0.87456	Mat
-5.02762	0.722391	Mat
-11.3178	0.886818	Mat
-6.38136	0.744587	Mat
-20.2828	1.20591	Mat
-10.7988	0.849726	Mat
-6.43685	0.750337	Mat
-6.5647	0.689531	Mat
-8.3799	0.829505	Mat
-16.3103	1.07998	Mat
-17.8255	1.08299	Mat
-10.4867	0.818959	Mat
-12.4543	0.924206	Mat
-3.62498	0.627148	Mat
-10.5404	0.826166	Mat
-11.3726	0.927739	Mat
-9.30561	0.83328	Mat
-5.13587	0.600278	Mat
-3.71267	0.609829	Mat
-1.51563	0.546127	Mat
-14.3427	0.978086	Mat
-11.7605	0.849058	Mat
-0.189926	0.504354	Mat
-3.19822	0.533533	Mat
-2.06933	0.568715	Mat
-15.5663	0.973184	Mat
-9.58157	0.798847	Mat
-16.5494	1.08725	Mat
-6.23341	0.644483	Mat
-6.37916	0.68414	Mat
-6.1622	0.711028	Mat
-8.93495	0.751172	Mat
-14.0942	0.91997	Mat
-12.4567	0.898056	Mat
-9.77734	0.807644	Mat
-9.07176	0.860649	Mat
1.6347	0.453985	Mat
-3.63362	0.663605	Mat
-14.697	1.02224	Mat
-6.02257	0.709954	Mat
-15.0771	0.947151	Mat
-8.43311	0.775706	Mat
-8.00089	0.751352	Mat
0.873456	0.45662	Mat
-9.46822	0.817737	Mat
-19.1414	1.19723	Mat
-4.67593	0.705889	Mat
-16.9851	1.08046	Mat
-10.2888	0.781951	Mat
-16.3884	1.11801	Mat
-3.68896	0.620224	Mat
-7.34632	0.736923	Mat
-12.7356	0.920146	Mat
1.46641	0.436655	Mat
-9.04333	0.8017	Mat
-7.95303	0.754766	Mat
-7.37929	0.755442	Mat
-10.2907	0.760815	Mat
-5.94807	0.684429	Mat
-11.7111	0.894616	Mat
-10.366	0.791321	Mat
-5.2743	0.632568	Mat
-12.3015	0.877241	Mat
-12.9582	0.909594	Mat
-11.8484	0.840049	Mat
-13.1822	0.927601	Mat
-9.21719	0.804061	Mat
-17.395	1.05593	Mat
-13.3725	0.988044	Mat
-11.0738	0.88464	Mat
-11.382	0.831876	Mat
-13.296	0.977572	Mat
-15.9762	1.01868	Mat
-9.44865	0.8093	Mat
-7.64258	0.785952	Mat
-5.53647	0.689531	Mat
-6.23144	0.771133	Mat
-11.3783	0.814692	Mat
-7.9273	0.726037	Mat
-12.0064	0.8366	Mat
-16.9573	1.01797	Mat
-4.68811	0.703689	Mat
-4.52352	0.641182	Mat
-6.77809	0.673173	Mat
-11.5553	0.884831	Mat
-11.653	0.905442	Mat
-9.4032	0.883599	Mat
-4.79188	0.633097	Mat
-13.3303	0.91788	Mat
-6.56084	0.742203	Mat
-16.1187	1.06888	Mat
-0.413475	0.520289	Mat
-6.24945	0.678272	Mat
-3.97662	0.646454	Mat
-6.50589	0.797814	Mat
-4.10908	0.694647	Mat
-8.73918	0.797126	Mat
-6.38797	0.645746	Mat
-8.74509	0.81442	Mat
-14.2131	0.941868	Mat
-10.3712	0.849797	Mat
-6.58058	0.741376	Mat
-8.07997	0.766927	Mat
-7.08379	0.712008	Mat
-8.50302	0.76853	Mat
-10.8344	0.857112	Mat
-8.522	0.736598	Mat
-4.67447	0.690771	Mat
-13.1514	0.939085	Mat
-1.90234	0.548501	Mat
-5.87978	0.621939	Mat
-10.8858	0.860221	Mat
-6.04348	0.675027	Mat
-1.15561	0.456417	Mat
-10.479	0.747917	Mat
-8.14193	0.766156	Mat
-6.53171	0.736433	Mat
-4.03068	0.606651	Mat
-3.81153	0.605082	Mat
-10.9653	0.884944	Mat
-4.27469	0.624875	Mat
-16.7761	1.06453	Mat
-5.06873	0.601769	Mat
-8.21405	0.725855	Mat
-7.94214	0.710755	Mat
-13.7957	0.959517	Mat
-9.43873	0.889034	Mat
-5.01184	0.639503	Mat
-12.8439	0.923867	Mat
-9.62472	0.829257	Mat
-8.95003	0.765445	Mat
-0.12247	0.474442	Mat
-13.8727	0.964884	Mat
-15.6831	0.952803	Mat
-8.69728	0.83052	Mat
-13.4592	0.975004	Mat
-12.4312	0.962355	Mat
-15.0938	0.992237	Mat
-4.09077	0.635748	Mat
-4.85016	0.636703	Mat
-12.6772	0.911956	Mat
-11.2678	0.846614	Mat
-10.6544	0.807082	Mat
-11.663	0.911058	Mat
-15.2834	0.960373	Mat
-8.19802	0.775416	Mat
-10.8067	0.842222	Mat
-8.51467	0.78952	Mat
-7.53757	0.764884	Mat
-10.3525	0.819741	Mat
-15.7118	1.02749	Mat
-17.2448	1.01042	Mat
-3.24365	0.740746	Mat
-12.5736	0.899943	Mat
0.89743	0.51942	Mat
-4.67382	0.666887	Mat
-20.3657	1.13395	Mat
-9.3209	0.773986	Mat
-1.05447	0.489942	Mat
-4.44327	0.668015	Mat
-6.27171	0.717631	Mat
-4.34611	0.615782	Mat
-10.9591	0.830921	Mat
-11.7221	0.789857	Mat
-8.60388	0.761452	Mat
-9.57143	0.815788	Mat
-1.37691	0.600149	Mat
-7.58965	0.692065	Mat
-14.2957	0.945971	Mat
-12.7187	0.965111	Mat
-5.46744	0.700352	Mat
-3.15962	0.585665	Mat
0.299949	0.468307	Mat
-9.09442	0.763151	Mat
-9.23329	0.772408	Mat
-15.9622	1.02931	Mat
-10.3179	0.84332	Mat
-1.29101	0.550739	Mat
-11.4038	0.903215	Mat
-15.1865	0.937742	Mat
-8.36286	0.792787	Mat
-6.7235	0.686651	Mat
-9.77356	0.796017	Mat
-6.671	0.710123	Mat
-8.09479	0.81496	Mat
-8.36311	0.757009	Mat
-5.141	0.705761	Mat
-8.10688	0.737791	Mat
-6.95504	0.771734	Mat
-12.4524	0.901734	Mat
-7.66317	0.672275	Mat
-11.5703	0.838238	Mat
-8.90402	0.753066	Mat
-4.16012	0.628802	Mat
-4.4198	0.572688	Mat
-9.13018	0.791456	Mat
-4.40445	0.633691	Mat
-12.6047	0.910798	Mat
-15.5044	1.06797	Mat
-10.5627	0.792329	Mat
-10.2694	0.853581	Mat
-7.34844	0.734261	Mat
1.41829	0.46003	Mat
-13.102	0.958123	Mat
-7.22775	0.75669	Mat
-8.87455	0.833517	Mat
-9.54024	0.821259	Mat
-9.46365	0.787928	Mat
-2.65904	0.539418	Mat
1.16538	0.465856	Mat
-16.8732	1.04409	Mat
-10.9849	0.855596	Mat
-1.52922	0.564603	Mat
-14.8035	1.0505	Mat
-5.83463	0.726228	Mat
-8.2544	0.746903	Mat
4.80402	0.380969	Mat
-9.68335	0.778689	Mat
-11.7344	0.829167	Mat
-15.4931	1.00346	Mat
-14.3274	1.00576	Mat
-15.1209	1.03855	Mat
0.289014	0.500309	Mat
-7.89692	0.765803	Mat
-7.06671	0.7047	Mat
-6.77056	0.770741	Mat
-3.34477	0.593304	Mat
-9.75471	0.776895	Mat
-6.28672	0.714562	Mat
-10.5598	0.839434	Mat
-12.0541	0.936503	Mat
-9.6908	0.843587	Mat
-10.0161	0.79662	Mat
-8.69066	0.742246	Mat
-13.0045	0.949652	Mat
2.67564	0.420498	Mat
-8.21461	0.731148	Mat
-13.6754	0.952271	Mat
-8.95492	0.699789	Mat
-6.51884	0.71912	Mat
-12.1822	0.907231	Mat
-7.11552	0.689279	Mat
-10.6413	0.820695	Mat
-3.23466	0.57063	Mat
-9.93036	0.837153	Mat
-14.4426	0.998227	Mat
-1.02696	0.591752	Mat
-1.67097	0.526132	Mat
-8.45017	0.741641	Mat
-4.72892	0.555909	Mat
-6.88211	0.776297	Mat
-6.33934	0.728752	Mat
-1.23216	0.521915	Mat
-7.80002	0.7029	Mat
-10.4066	0.823465	Mat
-13.3069	0.870307	Mat
-16.3912	0.989324	Mat
-3.31173	0.640074	Mat
-7.3093	0.763186	Mat
-4.64355	0.660042	Mat
-9.88964	0.854041	Mat
-8.66293	0.828842	Mat
-9.04775	0.803852	Mat
-16.0066	1.03891	Mat
-13.3361	0.966678	Mat
-7.43497	0.75023	Mat
-2.60584	0.506217	Mat
-7.90713	0.803512	Mat
4.99129	0.338555	Mat
-14.7209	1.04689	Mat
-9.04327	0.879455	Mat
-11.8195	0.916812	Mat
-8.80903	0.762227	Mat
-11.1772	0.843139	Mat
-15.5264	1.00385	Mat
-16.7335	1.01386	Mat
-12.0742	0.965348	Mat
-13.7378	0.920056	Mat
-5.65136	0.676403	Mat
-12.4193	0.899244	Mat
-26.175	1.32741	Mat
-11.0177	0.869455	Mat
-5.76981	0.684606	Mat
-8.59549	0.786156	Mat
-15.6422	0.998283	Mat
-10.809	0.925333	Mat
-8.24544	0.773766	Mat
-9.67501	0.816916	Mat
-16.4656	1.10936	Mat
-6.80283	0.743753	Mat
-10.2962	0.794689	Mat
-5.50413	0.690413	Mat
-8.00657	0.728691	Mat
-8.88309	0.742291	Mat
-15.459	1.07559	Mat
-8.73153	0.729978	Mat
-4.15333	0.643059	Mat
-7.86351	0.781083	Mat
-1.22844	0.517295	Mat
-16.7969	1.03309	Mat
-5.15346	0.78588	Mat
-10.1845	0.83001	Mat
-5.30777	0.681448	Mat
-5.26138	0.625801	Mat
-12.5446	0.905629	Mat
-9.05962	0.823991	Mat
-5.10268	0.615567	Mat
-11.9882	0.926567	Mat
-9.84542	0.770352	Mat
-6.03663	0.668714	Mat
-18.8886	1.13943	Mat
-7.88017	0.731945	Mat
-15.9552	1.01175	Mat
-11.3933	0.898114	Mat
-7.20426	0.737792	Mat
-6.90861	0.68006	Mat
-19.5154	1.1665	Mat
-6.33235	0.721098	Mat
-9.64868	0.93002	Mat
-9.9264	0.84728	Mat
-14.1153	0.985784	Mat
-8.19381	0.779967	Mat
-5.41163	0.703383	Mat
-10.4505	0.855722	Mat
-10.8533	0.933981	Mat
-7.82228	0.791118	Mat
-12.6698	0.908355	Mat
-10.4045	0.906406	Mat
-10.943	0.912813	Mat
7.27915	0.250391	Mat
-5.95942	0.705204	Mat
-7.97002	0.736502	Mat
-11.8039	0.89915	Mat
-9.59743	0.858912	Mat
-7.81645	0.764304	Mat
-6.56388	0.612782	Mat
-7.81165	0.728411	Mat
-7.13641	0.714923	Mat
-6.72513	0.668892	Mat
-4.70686	0.69036	Mat
-6.27093	0.788794	Mat
-5.39071	0.644194	Mat
-10.6816	0.880596	Mat
-0.904808	0.576015	Mat
-2.35603	0.547888	Mat
-9.01595	0.807962	Mat
-11.8549	0.904785	Mat
-7.61202	0.777237	Mat
-6.57405	0.717043	Mat
-9.35484	0.814274	Mat
-9.56081	0.763148	Mat
-3.59545	0.625723	Mat
[truncated: 2,292 more rows]
[truncated: 1 more columns]

## Sheet: Fig 3B
# Plot data
Species	Common	Mean_Pat_Age	Ratio	Number of trios	Proportion Paternal
Aotus nancymaae	Owl Monkey	5.55167	2.08824	6	0.67619
Bos taurus	Cattle	5	2.5283	13	0.716578
Gorilla gorilla	Gorilla	13.5	2	2	0.666667
Homo sapiens	Human	34.2926	4	10	0.8
Homo sapiens (Jónsson et al.)	Human	31.6267	4.04786	225	0.801896
Macaca mulatta	Macaque	7.5	1.94118	14	0.66
Mus musculus	Mouse	0.435414	2.76364	40	0.734299
Pan troglodytes (Besenbacher et al.)	Chimpanzee	19.2729	4.36842	7	0.813725
Pan troglodytes (Tatsumoto et al.)	Chimpanzee	24	3.08163	1	0.755
Papio anubis	Baboon	10.271	4.5	12	0.818182
Pongo abelii	Orangutan	31	4.125	1	0.804878

## Sheet: Fig 4A
# Tree
((human:0.02625012038,baboon:0.03553106996):0.01543211589,marmoset:0.06943299135);

## Sheet: Fig 4B
# Yearly rate values
Human	Baboon
4.08491e-10	5.4947e-10
# Yearly rate sampled values
Human	Baboon
3.93344e-10	5.65389e-10
4.02736e-10	5.52406e-10
3.89596e-10	5.03101e-10
4.17751e-10	5.58141e-10
3.82126e-10	5.30197e-10
3.6881e-10	5.59669e-10
4.27095e-10	5.43905e-10
4.17481e-10	5.52417e-10
4.13986e-10	5.918e-10
3.87948e-10	5.3898e-10
4.36877e-10	5.30006e-10
4.20171e-10	5.32124e-10
4.12696e-10	5.9374e-10
4.20516e-10	5.44036e-10
4.25811e-10	5.48626e-10
4.05652e-10	5.45806e-10
4.15957e-10	5.74824e-10
4.21317e-10	5.18743e-10
4.003e-10	5.60342e-10
4.27043e-10	5.84657e-10
3.98128e-10	5.55033e-10
3.95327e-10	5.32502e-10
4.10069e-10	5.32561e-10
4.22836e-10	5.1686e-10
4.15703e-10	5.4654e-10
4.09259e-10	5.73444e-10
4.20266e-10	5.88803e-10
4.0717e-10	5.2646e-10
4.25677e-10	4.59447e-10
3.95722e-10	5.8267e-10
4.28005e-10	5.82012e-10
4.00482e-10	5.43148e-10
4.14294e-10	5.58611e-10
4.00318e-10	6.2684e-10
3.9841e-10	5.34418e-10
4.21047e-10	4.92087e-10
3.929e-10	5.64988e-10
4.15643e-10	5.63696e-10
4.05413e-10	5.59407e-10
3.97535e-10	5.66139e-10
4.13451e-10	5.37682e-10
3.86479e-10	5.51797e-10
3.89879e-10	5.62159e-10
3.93794e-10	5.76701e-10
3.86203e-10	5.67403e-10
4.0938e-10	5.56062e-10
4.19144e-10	5.74818e-10
4.05519e-10	5.81144e-10
4.15727e-10	6.18019e-10
3.92369e-10	5.15783e-10
4.3879e-10	5.14106e-10
4.08073e-10	5.30087e-10
4.04091e-10	5.48771e-10
4.14208e-10	5.47798e-10
3.98243e-10	5.5556e-10
4.13175e-10	5.58275e-10
4.13104e-10	6.49605e-10
3.93123e-10	5.04692e-10
3.898e-10	4.6876e-10
3.90927e-10	5.30637e-10
4.14555e-10	5.38148e-10
4.1361e-10	5.44739e-10
4.06588e-10	5.50377e-10
4.03691e-10	5.43843e-10
3.94512e-10	5.39956e-10
3.90635e-10	5.95053e-10
4.25787e-10	5.05189e-10
4.06113e-10	5.18554e-10
4.11365e-10	5.56113e-10
3.95927e-10	5.24877e-10
3.98103e-10	5.66469e-10
4.22611e-10	5.67968e-10
4.07046e-10	5.76339e-10
3.99304e-10	5.52254e-10
3.95416e-10	5.50039e-10
4.12299e-10	5.62653e-10
4.08014e-10	5.17178e-10
4.18658e-10	5.75713e-10
4.36707e-10	4.85903e-10
4.19138e-10	5.34707e-10
3.99786e-10	4.95563e-10
4.20568e-10	5.79778e-10
4.1572e-10	5.20501e-10
4.10113e-10	5.44518e-10
3.91905e-10	5.78861e-10
4.01539e-10	5.57275e-10
4.10035e-10	5.26988e-10
4.21113e-10	5.37571e-10
4.04391e-10	5.52515e-10
4.1302e-10	5.17808e-10
4.10703e-10	5.16454e-10
4.26745e-10	5.79218e-10
4.01629e-10	5.76418e-10
4.20308e-10	5.06289e-10
4.02781e-10	5.14192e-10
4.04383e-10	5.58841e-10
3.94414e-10	5.83418e-10
4.07657e-10	6.0811e-10
4.12198e-10	5.49578e-10
4.18671e-10	5.34338e-10
4.02828e-10	5.86292e-10
4.1603e-10	5.53134e-10
3.75567e-10	5.6786e-10
3.86206e-10	5.43988e-10
3.87179e-10	5.54238e-10
4.34115e-10	5.49915e-10
4.10977e-10	5.46665e-10
4.26153e-10	5.47349e-10
4.0471e-10	4.79407e-10
4.3305e-10	5.56308e-10
4.17128e-10	5.27778e-10
3.8447e-10	5.37673e-10
4.37105e-10	5.16006e-10
4.22636e-10	5.3969e-10
3.94717e-10	5.01661e-10
4.23473e-10	5.26929e-10
4.07805e-10	4.9981e-10
3.9872e-10	5.3989e-10
3.88144e-10	5.60201e-10
3.91476e-10	5.14831e-10
4.23142e-10	5.91956e-10
4.30893e-10	5.60746e-10
3.82706e-10	5.5701e-10
4.18929e-10	5.45346e-10
4.08776e-10	5.44263e-10
3.89932e-10	5.26705e-10
4.43557e-10	5.67337e-10
4.18593e-10	5.9466e-10
3.88058e-10	5.52847e-10
4.3223e-10	6.42369e-10
4.3307e-10	5.3023e-10
3.72823e-10	5.24283e-10
3.86135e-10	5.40312e-10
4.17589e-10	5.20996e-10
4.13148e-10	5.87695e-10
3.87329e-10	5.90463e-10
3.82378e-10	5.73117e-10
4.06318e-10	5.46667e-10
4.13197e-10	5.98811e-10
3.93372e-10	5.46379e-10
4.18967e-10	5.36102e-10
4.31738e-10	5.26503e-10
4.07139e-10	5.36578e-10
4.23642e-10	5.27068e-10
4.10801e-10	5.04698e-10
4.02271e-10	5.94176e-10
4.04873e-10	5.44302e-10
4.05242e-10	5.7264e-10
3.92047e-10	5.96125e-10
3.97865e-10	5.64956e-10
4.2234e-10	5.34227e-10
4.32185e-10	5.59404e-10
3.99805e-10	5.19314e-10
3.97368e-10	5.55199e-10
3.94554e-10	5.45339e-10
4.01168e-10	5.46374e-10
4.36333e-10	5.20949e-10
4.02389e-10	5.44041e-10
4.15343e-10	5.49354e-10
3.92197e-10	5.80931e-10
3.94814e-10	5.13091e-10
3.91945e-10	5.25322e-10
3.97672e-10	5.65088e-10
4.42029e-10	5.53043e-10
4.04641e-10	5.16607e-10
3.98821e-10	5.65964e-10
4.10409e-10	5.16355e-10
3.8299e-10	5.32978e-10
4.10056e-10	5.17525e-10
4.05791e-10	5.52374e-10
4.13773e-10	5.62809e-10
3.94498e-10	5.81424e-10
4.3189e-10	5.88776e-10
4.21579e-10	5.44545e-10
4.20527e-10	5.89448e-10
3.90251e-10	5.51528e-10
4.22852e-10	6.2307e-10
3.94975e-10	5.34369e-10
3.99036e-10	4.90885e-10
4.01806e-10	5.33235e-10
4.09321e-10	5.40355e-10
4.0744e-10	4.90693e-10
3.86192e-10	5.23515e-10
4.0819e-10	5.56483e-10
4.21108e-10	5.51623e-10
4.08667e-10	6.09702e-10
3.98705e-10	5.20461e-10
4.38121e-10	5.49032e-10
4.39503e-10	5.69333e-10
4.07244e-10	4.98382e-10
3.96088e-10	5.45695e-10
4.10011e-10	5.70587e-10
4.10792e-10	5.45344e-10
4.01583e-10	5.33136e-10
4.15293e-10	5.2149e-10
4.01378e-10	5.60389e-10
4.13117e-10	5.73028e-10
3.88954e-10	5.78877e-10
4.10637e-10	5.47457e-10
3.96151e-10	5.41868e-10
3.99819e-10	5.03129e-10
4.13167e-10	5.40489e-10
4.1038e-10	5.65491e-10
4.10608e-10	5.59044e-10
4.01078e-10	5.42929e-10
4.25501e-10	5.34932e-10
3.89244e-10	5.33657e-10
3.98289e-10	5.35397e-10
4.24478e-10	5.33243e-10
4.24071e-10	5.78633e-10
4.38859e-10	5.40124e-10
4.09578e-10	4.92247e-10
4.14906e-10	5.71462e-10
4.09778e-10	5.72069e-10
4.42428e-10	5.9487e-10
4.12122e-10	5.26449e-10
4.43378e-10	5.57459e-10
3.96791e-10	5.45414e-10
4.26506e-10	5.67647e-10
3.87837e-10	5.41524e-10
4.13216e-10	6.1143e-10
3.76109e-10	5.41857e-10
4.02324e-10	5.51051e-10
3.9941e-10	5.93198e-10
4.26749e-10	6.36945e-10
4.23936e-10	6.11447e-10
4.11941e-10	5.7297e-10
3.87676e-10	4.72033e-10
4.43633e-10	5.9174e-10
3.8564e-10	5.48363e-10
3.77772e-10	5.22026e-10
4.21727e-10	5.28415e-10
4.08956e-10	5.68134e-10
3.89626e-10	6.34531e-10
4.12795e-10	5.75395e-10
3.86818e-10	5.48752e-10
4.14951e-10	5.95679e-10
4.20939e-10	5.47405e-10
3.99896e-10	5.65505e-10
4.10598e-10	5.78864e-10
3.9075e-10	5.20336e-10
3.81903e-10	5.31285e-10
4.29801e-10	5.439e-10
3.91713e-10	5.6541e-10
3.92123e-10	5.21857e-10
3.99261e-10	5.49227e-10
3.74672e-10	5.52388e-10
4.09368e-10	5.38466e-10
4.19037e-10	5.36474e-10
3.88605e-10	5.67436e-10
4.31876e-10	5.32939e-10
4.15263e-10	5.94883e-10
4.12695e-10	5.5496e-10
4.02292e-10	4.89891e-10
4.0715e-10	5.60436e-10
4.27644e-10	4.7789e-10
4.14447e-10	5.63787e-10
3.93297e-10	5.35196e-10
4.01035e-10	5.63918e-10
4.0231e-10	5.23206e-10
4.18088e-10	5.46974e-10
4.21742e-10	5.48986e-10
4.23043e-10	5.06591e-10
4.38311e-10	5.57191e-10
3.96006e-10	5.28168e-10
3.93374e-10	5.64607e-10
4.11792e-10	5.85992e-10
4.10557e-10	6.07354e-10
3.94606e-10	5.29355e-10
4.14093e-10	5.50245e-10
3.94896e-10	5.68223e-10
4.08646e-10	5.99662e-10
4.11918e-10	5.73295e-10
4.20653e-10	4.97245e-10
4.13156e-10	5.50051e-10
3.91722e-10	5.62985e-10
4.14638e-10	5.334e-10
3.93555e-10	5.50206e-10
4.21148e-10	5.71508e-10
4.16602e-10	5.71059e-10
4.12593e-10	5.40345e-10
4.00021e-10	5.95712e-10
4.15036e-10	5.37905e-10
4.32514e-10	5.53515e-10
4.15315e-10	5.07584e-10
3.91951e-10	5.66227e-10
3.89799e-10	5.82938e-10
3.95632e-10	5.28696e-10
4.4728e-10	5.40711e-10
4.1992e-10	6.0686e-10
4.15642e-10	5.54883e-10
4.50517e-10	5.81247e-10
4.02579e-10	5.33627e-10
4.07238e-10	5.08825e-10
3.94442e-10	5.90358e-10
3.87675e-10	5.37573e-10
4.17047e-10	5.9859e-10
3.85439e-10	5.58405e-10
4.16532e-10	5.58285e-10
4.09982e-10	5.50269e-10
3.89633e-10	5.24493e-10
4.11217e-10	5.09711e-10
4.08746e-10	5.37538e-10
4.06056e-10	5.44536e-10
4.13077e-10	5.69876e-10
4.09303e-10	5.26407e-10
4.24146e-10	5.54533e-10
4.04271e-10	5.65737e-10
4.24317e-10	5.53658e-10
3.72008e-10	5.41092e-10
4.00014e-10	5.5423e-10
3.93088e-10	5.87054e-10
4.25655e-10	5.84383e-10
3.96299e-10	5.60852e-10
4.1832e-10	5.36248e-10
4.06148e-10	5.6913e-10
4.14999e-10	5.19087e-10
4.13858e-10	5.38574e-10
3.89353e-10	5.65841e-10
3.93471e-10	5.90626e-10
4.15913e-10	4.94976e-10
4.19962e-10	5.52852e-10
3.94702e-10	5.84238e-10
4.4205e-10	5.69386e-10
3.97935e-10	5.75995e-10
3.80529e-10	5.56251e-10
3.78441e-10	5.88452e-10
4.23525e-10	5.21415e-10
4.06456e-10	5.55326e-10
3.99278e-10	5.19399e-10
4.09706e-10	5.46532e-10
4.10222e-10	5.82201e-10
4.31093e-10	6.26779e-10
4.14694e-10	5.9136e-10
4.01995e-10	5.18376e-10
4.00793e-10	5.21254e-10
4.20149e-10	5.3449e-10
4.09782e-10	5.16298e-10
3.84103e-10	5.29166e-10
4.28449e-10	5.7843e-10
4.14748e-10	5.45988e-10
3.77771e-10	5.29949e-10
4.39438e-10	5.44579e-10
4.27139e-10	5.51239e-10
4.12887e-10	5.79428e-10
3.92138e-10	4.79151e-10
4.16181e-10	5.25262e-10
3.84271e-10	5.44911e-10
4.112e-10	5.48082e-10
3.79825e-10	5.57632e-10
3.92295e-10	5.51464e-10
4.25612e-10	5.2579e-10
3.90256e-10	5.36582e-10
4.18431e-10	5.32255e-10
3.96087e-10	5.01155e-10
4.12697e-10	5.45909e-10
3.90003e-10	5.72427e-10
4.07069e-10	5.24836e-10
3.93008e-10	5.02999e-10
4.03449e-10	5.58148e-10
3.9585e-10	5.55028e-10
3.976e-10	6.10272e-10
4.13758e-10	5.46027e-10
4.06547e-10	5.41283e-10
4.19683e-10	5.25184e-10
4.27726e-10	5.37913e-10
4.05307e-10	5.14176e-10
4.09262e-10	5.49271e-10
4.03163e-10	6.06027e-10
4.19983e-10	5.47203e-10
3.88799e-10	5.16892e-10
4.23564e-10	6.0361e-10
3.95286e-10	5.31593e-10
4.25748e-10	5.68977e-10
4.11411e-10	5.42349e-10
4.12127e-10	5.59226e-10
3.82576e-10	5.42333e-10
3.86619e-10	5.72501e-10
4.25137e-10	5.68117e-10
4.37687e-10	5.86288e-10
4.04089e-10	5.63056e-10
4.08903e-10	5.34273e-10
4.28665e-10	5.16231e-10
4.14567e-10	5.6379e-10
3.9456e-10	5.40854e-10
4.12167e-10	5.54489e-10
3.99226e-10	5.41504e-10
4.22937e-10	5.89155e-10
4.18379e-10	4.71499e-10
4.20656e-10	5.8319e-10
4.02845e-10	5.41226e-10
3.94477e-10	4.91367e-10
3.84734e-10	5.74717e-10
4.15387e-10	5.00022e-10
4.32274e-10	5.30755e-10
4.06693e-10	5.59824e-10
4.23329e-10	5.50263e-10
3.93879e-10	5.55744e-10
4.06994e-10	4.56592e-10
3.97782e-10	5.60475e-10
4.23891e-10	5.93474e-10
4.2015e-10	5.9699e-10
4.03615e-10	5.55352e-10
4.1655e-10	5.0913e-10
3.6142e-10	5.61481e-10
4.24639e-10	5.71417e-10
4.25751e-10	5.21589e-10
4.33868e-10	5.33916e-10
3.88402e-10	5.51668e-10
3.89771e-10	5.81975e-10
3.98019e-10	5.78231e-10
4.19935e-10	5.55751e-10
4.36348e-10	5.00986e-10
4.12677e-10	5.63685e-10
4.21178e-10	5.4652e-10
4.07722e-10	5.32551e-10
4.43911e-10	5.51526e-10
4.22613e-10	5.45228e-10
3.81782e-10	4.93356e-10
3.94787e-10	5.20762e-10
4.00167e-10	5.58636e-10
4.00437e-10	5.29695e-10
4.24133e-10	5.85675e-10
4.06422e-10	5.58239e-10
4.12494e-10	5.30866e-10
3.93627e-10	5.31761e-10
4.19013e-10	5.97937e-10
4.41596e-10	4.92237e-10
4.17162e-10	5.0864e-10
4.03777e-10	5.72209e-10
3.89595e-10	5.28833e-10
4.34216e-10	5.48972e-10
3.96544e-10	5.21956e-10
4.20455e-10	5.46595e-10
3.92784e-10	5.90964e-10
4.01125e-10	5.27145e-10
3.95002e-10	5.97778e-10
4.13957e-10	5.18342e-10
4.12496e-10	5.82348e-10
4.24486e-10	5.18231e-10
3.9564e-10	5.72131e-10
4.296e-10	6.08345e-10
3.96328e-10	5.86221e-10
3.75111e-10	5.3425e-10
4.36358e-10	5.71938e-10
3.95726e-10	4.84175e-10
4.33274e-10	5.57636e-10
4.0758e-10	5.57596e-10
3.82304e-10	5.42971e-10
4.01814e-10	5.41986e-10
4.10724e-10	5.47782e-10
3.98516e-10	5.60471e-10
3.80007e-10	5.28144e-10
4.11402e-10	5.34187e-10
4.05338e-10	5.87459e-10
4.08663e-10	5.32346e-10
4.22819e-10	5.43819e-10
4.06567e-10	4.89347e-10
4.07192e-10	5.15245e-10
4.10982e-10	5.08111e-10
4.05722e-10	5.06751e-10
4.23015e-10	5.10371e-10
4.21335e-10	5.49892e-10
4.31672e-10	5.65956e-10
4.12039e-10	4.99795e-10
3.95633e-10	5.69745e-10
4.08364e-10	4.97867e-10
3.77214e-10	5.257e-10
3.97167e-10	5.62287e-10
4.24005e-10	5.94322e-10
3.7967e-10	6.01619e-10
4.01017e-10	4.98249e-10
4.2306e-10	5.59797e-10
4.1821e-10	5.80725e-10
3.98277e-10	5.50261e-10
4.16775e-10	5.52902e-10
3.94079e-10	5.51572e-10
3.69733e-10	5.33646e-10
4.45353e-10	5.82501e-10
4.10392e-10	5.42877e-10
4.08313e-10	5.34826e-10
4.03136e-10	5.349e-10
4.09547e-10	4.74013e-10
4.01031e-10	5.93011e-10
4.30821e-10	5.52509e-10
4.20645e-10	6.06236e-10
4.40173e-10	5.402e-10
4.24359e-10	5.67701e-10
4.23055e-10	5.33499e-10
3.86243e-10	5.46588e-10
4.02241e-10	5.65002e-10
4.15414e-10	5.43022e-10
4.3837e-10	6.11793e-10
4.2384e-10	5.45927e-10
4.03435e-10	5.87431e-10
4.1835e-10	5.89236e-10
4.02855e-10	5.81998e-10
4.05449e-10	4.93224e-10
4.03061e-10	5.56668e-10
4.11703e-10	5.54976e-10
4.02772e-10	4.80688e-10
3.93024e-10	5.85101e-10
4.38437e-10	5.18183e-10
4.28608e-10	5.317e-10
4.12614e-10	5.27333e-10
4.07883e-10	5.42761e-10
3.85715e-10	5.56745e-10
4.06381e-10	5.22847e-10
4.28589e-10	5.87077e-10
3.78336e-10	5.62442e-10
4.2946e-10	5.58087e-10
4.19307e-10	5.6152e-10
4.19833e-10	4.68015e-10
4.05569e-10	5.48591e-10
4.09948e-10	5.2603e-10
3.88893e-10	5.42881e-10
4.23531e-10	5.71202e-10
4.23825e-10	5.85723e-10
4.4417e-10	6.07925e-10
3.99878e-10	5.60281e-10
4.03127e-10	5.63696e-10
3.89643e-10	5.59156e-10
4.31258e-10	4.88029e-10
3.8081e-10	5.3851e-10
4.20247e-10	5.32541e-10
4.18717e-10	5.76179e-10
4.1709e-10	5.96394e-10
3.88369e-10	5.67764e-10
4.1509e-10	5.60107e-10
4.0863e-10	5.7297e-10
4.24059e-10	5.38561e-10
4.17416e-10	5.5712e-10
4.27616e-10	5.8913e-10
4.20498e-10	5.60644e-10
4.1046e-10	5.36742e-10
4.08651e-10	5.3847e-10
4.0576e-10	5.57963e-10
3.84299e-10	5.4156e-10
4.1016e-10	5.72325e-10
4.01586e-10	5.48099e-10
4.13467e-10	5.55786e-10
3.86252e-10	4.81772e-10
4.12148e-10	5.38702e-10
4.12658e-10	6.03582e-10
3.89933e-10	5.21991e-10
3.87324e-10	5.12441e-10
4.03806e-10	5.56001e-10
4.09694e-10	5.75021e-10
4.03653e-10	5.30405e-10
4.46592e-10	5.70751e-10
4.15221e-10	5.29093e-10
4.07335e-10	5.27424e-10
3.90057e-10	5.08845e-10
4.10369e-10	5.26838e-10
3.88936e-10	5.49107e-10
3.85402e-10	5.26772e-10
3.8769e-10	6.04253e-10
4.24125e-10	5.57631e-10
3.99422e-10	5.53867e-10
3.9588e-10	5.306e-10
4.06594e-10	5.57027e-10
4.14603e-10	5.74462e-10
4.21182e-10	5.69108e-10
4.07418e-10	5.58575e-10
3.9636e-10	5.61217e-10
4.15646e-10	5.36934e-10
4.25035e-10	5.90677e-10
4.12379e-10	5.40981e-10
4.31339e-10	5.42898e-10
4.06583e-10	5.87074e-10
4.28328e-10	5.57365e-10
4.06221e-10	5.1856e-10
4.18612e-10	5.10429e-10
4.06546e-10	5.25813e-10
4.27161e-10	5.222e-10
4.08343e-10	5.4702e-10
4.06227e-10	5.39579e-10
4.12845e-10	5.4553e-10
3.90106e-10	5.57312e-10
4.28716e-10	5.28738e-10
4.40042e-10	5.53675e-10
3.90051e-10	5.2238e-10
4.13994e-10	5.48927e-10
4.29314e-10	5.77707e-10
3.96328e-10	5.35618e-10
4.08708e-10	5.70381e-10
4.10671e-10	5.46749e-10
4.13102e-10	5.75632e-10
3.94047e-10	5.4038e-10
4.18469e-10	5.78322e-10
3.93864e-10	5.30553e-10
4.07811e-10	5.38372e-10
4.19822e-10	5.35658e-10
4.38025e-10	5.51969e-10
4.02519e-10	5.33521e-10
4.16803e-10	5.31163e-10
4.29916e-10	4.89893e-10
4.40177e-10	5.97935e-10
3.88913e-10	5.47956e-10
4.03476e-10	5.64296e-10
4.20206e-10	5.24247e-10
3.91152e-10	5.84062e-10
3.99317e-10	5.75349e-10
3.97383e-10	5.67454e-10
4.19993e-10	4.97254e-10
4.19838e-10	5.51089e-10
4.14855e-10	5.98138e-10
4.03583e-10	5.42571e-10
4.22371e-10	5.31737e-10
4.19554e-10	5.45219e-10
4.2369e-10	5.2531e-10
4.30502e-10	5.55763e-10
4.00253e-10	5.37911e-10
4.08278e-10	5.48485e-10
3.88911e-10	5.31652e-10
4.06806e-10	5.89179e-10
4.13247e-10	5.50145e-10
3.90563e-10	5.29647e-10
3.99553e-10	4.98607e-10
4.05648e-10	5.53102e-10
4.2019e-10	5.85946e-10
4.00333e-10	5.39937e-10
3.92488e-10	5.19491e-10
4.00339e-10	5.62953e-10
3.80796e-10	5.76927e-10
3.88151e-10	5.20473e-10
3.74811e-10	5.47988e-10
4.16269e-10	6.29413e-10
4.12125e-10	5.3534e-10
4.22647e-10	5.09299e-10
4.15407e-10	5.57558e-10
3.83647e-10	5.28784e-10
3.77381e-10	5.8283e-10
4.09958e-10	6.02115e-10
4.09326e-10	5.49926e-10
4.01168e-10	5.35918e-10
4.36056e-10	5.36101e-10
4.04718e-10	5.44535e-10
4.12049e-10	4.68992e-10
4.03388e-10	5.75903e-10
4.1208e-10	5.3814e-10
3.9972e-10	5.56871e-10
4.18316e-10	5.27165e-10
4.28563e-10	5.73109e-10
4.04195e-10	5.44927e-10
4.06587e-10	5.48943e-10
3.77101e-10	5.22857e-10
3.92117e-10	5.55874e-10
4.33581e-10	5.34678e-10
3.99293e-10	5.59326e-10
4.50458e-10	5.98264e-10
4.10137e-10	5.74673e-10
4.21356e-10	5.29025e-10
3.97848e-10	5.69904e-10
4.01258e-10	5.34874e-10
4.24391e-10	5.18513e-10
4.2022e-10	6.04411e-10
4.27773e-10	5.21795e-10
4.2217e-10	5.32799e-10
3.78044e-10	5.47238e-10
4.25104e-10	5.54316e-10
3.87168e-10	5.19339e-10
4.10244e-10	5.84685e-10
4.00275e-10	5.70944e-10
4.00941e-10	5.34527e-10
4.08729e-10	5.37227e-10
4.09066e-10	5.45602e-10
3.879e-10	5.33086e-10
3.99861e-10	5.31509e-10
4.44742e-10	5.33276e-10
4.17522e-10	5.39079e-10
3.91056e-10	5.26629e-10
4.47071e-10	5.46298e-10
3.91333e-10	5.21263e-10
4.15101e-10	5.48997e-10
4.09465e-10	5.51995e-10
4.0416e-10	5.33789e-10
3.98096e-10	5.17388e-10
4.19495e-10	5.322e-10
4.03919e-10	5.25312e-10
3.92908e-10	5.45633e-10
4.2135e-10	5.57431e-10
3.76026e-10	5.62212e-10
4.36616e-10	5.30097e-10
4.26323e-10	5.92258e-10
4.02321e-10	5.51656e-10
3.96783e-10	5.59781e-10
4.17025e-10	5.61236e-10
4.13956e-10	5.52118e-10
3.94168e-10	5.67029e-10
3.82228e-10	5.20837e-10
4.07455e-10	5.47369e-10
3.8454e-10	5.87024e-10
4.13211e-10	5.44415e-10
4.01276e-10	5.97038e-10
4.01316e-10	5.14453e-10
3.98933e-10	4.98405e-10
4.05492e-10	5.20944e-10
4.18647e-10	5.41568e-10
3.71168e-10	5.55267e-10
4.00601e-10	5.27923e-10
4.18997e-10	5.26318e-10
4.25002e-10	5.27094e-10
4.01229e-10	5.19522e-10
4.2168e-10	6.32237e-10
4.1332e-10	5.64341e-10
3.90374e-10	5.88867e-10
3.98307e-10	5.13731e-10
4.01596e-10	5.70798e-10
4.06228e-10	4.8225e-10
3.97829e-10	5.49322e-10
4.31957e-10	5.72977e-10
3.97556e-10	5.29237e-10
4.37669e-10	5.67847e-10
4.19322e-10	5.31561e-10
4.14349e-10	5.5533e-10
4.0081e-10	4.83191e-10
4.025e-10	5.34114e-10
4.35133e-10	5.49776e-10
4.03801e-10	5.42764e-10
4.32865e-10	5.65375e-10
4.07907e-10	5.6967e-10
4.00616e-10	5.61149e-10
4.19484e-10	6.01015e-10
4.03454e-10	5.33236e-10
4.17928e-10	5.81311e-10
3.9493e-10	4.93973e-10
4.39158e-10	5.42533e-10
4.11562e-10	5.60224e-10
4.02847e-10	5.55008e-10
4.23102e-10	5.11491e-10
4.11126e-10	5.58646e-10
4.11203e-10	5.75071e-10
4.13175e-10	4.94208e-10
3.8703e-10	5.4841e-10
3.92596e-10	5.63415e-10
4.21899e-10	5.54699e-10
4.12186e-10	5.24662e-10
4.34791e-10	5.38698e-10
3.7629e-10	5.32479e-10
4.14233e-10	5.9435e-10
4.15954e-10	5.69017e-10
3.91344e-10	5.47167e-10
3.98696e-10	5.4226e-10
3.87203e-10	5.46971e-10
4.14266e-10	5.66374e-10
4.3198e-10	5.19503e-10
3.9067e-10	5.0922e-10
3.96877e-10	5.15724e-10
4.09369e-10	5.30266e-10
3.99744e-10	5.27056e-10
4.31211e-10	5.41479e-10
3.73247e-10	5.65453e-10
4.0196e-10	5.593e-10
4.06815e-10	5.38364e-10
4.22509e-10	5.17527e-10
3.86254e-10	5.24401e-10
4.10888e-10	5.37455e-10
4.11957e-10	5.19921e-10
4.01558e-10	5.77296e-10
4.1629e-10	5.47749e-10
4.33877e-10	5.66817e-10
4.33975e-10	5.12422e-10
4.01297e-10	5.89405e-10
3.92555e-10	5.00718e-10
3.79106e-10	5.61023e-10
3.90574e-10	5.24031e-10
4.15065e-10	5.63472e-10
4.33389e-10	5.39771e-10
4.08507e-10	4.74683e-10
4.04834e-10	6.1686e-10
4.08775e-10	5.221e-10
4.07431e-10	5.5212e-10
4.11058e-10	5.59667e-10
4.34669e-10	5.70869e-10
3.90306e-10	5.41631e-10
4.51249e-10	5.80511e-10
4.4664e-10	5.09495e-10
4.29817e-10	5.51197e-10
4.00696e-10	5.7325e-10
4.03572e-10	5.0401e-10
4.08785e-10	6.39207e-10
4.14843e-10	5.32041e-10
4.07705e-10	5.4092e-10
4.03512e-10	5.90522e-10
3.93688e-10	5.44172e-10
3.93088e-10	5.4148e-10
3.99359e-10	5.48152e-10
4.01177e-10	5.05373e-10
3.85408e-10	5.2886e-10
4.03165e-10	5.95608e-10
4.13571e-10	5.47746e-10
4.1603e-10	5.89315e-10
4.09702e-10	5.18076e-10
4.15332e-10	5.29924e-10
3.95167e-10	5.28702e-10
4.27121e-10	5.4757e-10
4.12089e-10	4.82823e-10
4.25857e-10	5.45217e-10
4.13934e-10	5.30414e-10
4.26272e-10	5.25349e-10
4.22739e-10	5.45799e-10
4.15897e-10	5.38692e-10
3.93047e-10	5.67453e-10
4.0887e-10	4.87469e-10
3.70613e-10	5.5422e-10
4.09707e-10	5.17657e-10
4.1808e-10	5.52847e-10
4.21157e-10	5.47793e-10
4.08168e-10	5.43054e-10
4.09289e-10	5.88046e-10
4.10914e-10	5.70036e-10
4.28854e-10	5.22891e-10
3.92314e-10	5.70485e-10
4.19307e-10	5.27489e-10
4.24253e-10	5.44101e-10
3.99775e-10	5.58346e-10
4.18119e-10	5.29076e-10
3.86994e-10	5.45725e-10
3.89379e-10	5.37332e-10
4.52209e-10	5.50686e-10
4.1287e-10	5.4451e-10
3.83893e-10	5.20455e-10
4.04976e-10	5.49205e-10
3.99455e-10	5.60199e-10
3.96659e-10	5.38041e-10
4.18161e-10	5.22733e-10
4.22374e-10	5.28634e-10
4.29519e-10	5.51995e-10
3.96187e-10	5.1871e-10
4.16738e-10	5.90179e-10
4.14112e-10	5.88631e-10
3.99856e-10	5.70151e-10
4.0968e-10	5.6985e-10
3.73859e-10	5.18572e-10
4.25869e-10	5.26812e-10
3.93584e-10	5.73635e-10
4.15086e-10	5.77925e-10
4.07665e-10	5.28046e-10
4.00631e-10	6.24275e-10
4.34161e-10	5.6021e-10
3.92376e-10	5.32726e-10
4.14538e-10	5.3799e-10
4.09544e-10	5.33443e-10
4.36887e-10	5.47131e-10
4.24383e-10	6.48267e-10
4.14853e-10	5.75317e-10
3.91235e-10	4.92993e-10
3.84848e-10	5.50702e-10
4.16623e-10	5.81922e-10
3.8766e-10	5.82241e-10
4.19637e-10	5.29175e-10
4.00222e-10	4.83825e-10
4.03244e-10	5.82526e-10
4.54343e-10	5.61035e-10
4.36982e-10	5.53732e-10
4.23261e-10	5.96326e-10
4.2571e-10	5.40755e-10
4.33884e-10	5.61783e-10
4.10599e-10	5.47418e-10
4.03595e-10	5.90621e-10
4.05011e-10	5.26444e-10
4.24706e-10	5.52212e-10
4.23987e-10	6.15489e-10
4.13315e-10	5.65377e-10
3.9468e-10	5.60203e-10
3.92467e-10	5.19026e-10
4.14111e-10	5.32311e-10
4.16908e-10	5.46727e-10
3.95198e-10	5.26421e-10
3.76738e-10	5.0545e-10
3.87421e-10	4.72306e-10
4.26123e-10	5.70691e-10
4.29399e-10	6.03642e-10
4.28739e-10	5.6495e-10
3.87988e-10	5.17026e-10
4.09664e-10	6.11931e-10
4.12104e-10	5.47456e-10
3.77579e-10	5.4522e-10
4.05976e-10	5.87249e-10
4.21559e-10	5.31802e-10
4.1351e-10	5.82418e-10
4.05081e-10	5.13218e-10
4.01323e-10	5.28508e-10
4.0042e-10	5.34493e-10
4.11713e-10	5.52308e-10
4.0464e-10	5.19681e-10
4.2899e-10	5.76697e-10
3.92837e-10	6.36875e-10
4.17309e-10	5.40942e-10
4.2683e-10	5.30931e-10
3.84725e-10	5.45945e-10
4.23498e-10	6.07662e-10
4.04183e-10	5.38929e-10
4.20112e-10	5.63597e-10
3.93701e-10	4.92736e-10
3.8212e-10	5.50429e-10
4.23531e-10	5.35046e-10
3.67776e-10	5.3597e-10
3.96909e-10	5.28405e-10
4.05452e-10	5.27737e-10
4.03571e-10	4.97394e-10
4.29352e-10	5.33319e-10
3.9992e-10	5.47415e-10
4.10158e-10	5.0298e-10
4.11328e-10	5.44693e-10
4.32796e-10	5.09629e-10
4.39886e-10	5.21579e-10
3.98343e-10	5.58224e-10
4.06203e-10	5.6281e-10
3.90132e-10	5.6633e-10
4.20691e-10	5.42725e-10
4.26827e-10	4.86427e-10
4.27061e-10	5.64069e-10
4.01869e-10	5.84866e-10
3.85644e-10	5.1444e-10
3.93415e-10	5.19759e-10
3.98398e-10	5.16226e-10
4.24137e-10	5.40773e-10
4.13831e-10	5.43694e-10
4.03999e-10	6.008e-10
4.13056e-10	5.38729e-10
3.89277e-10	5.44289e-10
4.26456e-10	5.58169e-10
3.97581e-10	5.22545e-10
3.93657e-10	5.60966e-10
3.92536e-10	5.0575e-10
4.24176e-10	5.42655e-10
4.11e-10	5.55217e-10
3.97769e-10	5.51128e-10
4.19131e-10	5.23812e-10
4.07225e-10	5.80724e-10
4.06606e-10	5.68439e-10
4.21402e-10	5.05008e-10
4.08811e-10	6.01311e-10
4.18664e-10	4.76307e-10
4.05727e-10	5.61663e-10
4.21577e-10	5.66078e-10
4.12266e-10	5.54735e-10
3.91985e-10	5.33759e-10
4.08985e-10	6.26549e-10
3.81289e-10	5.38246e-10
4.2194e-10	5.55295e-10
4.05141e-10	5.83495e-10
3.92184e-10	5.45464e-10
3.99979e-10	5.4721e-10
4.02744e-10	5.79056e-10
3.88628e-10	5.42574e-10
4.04617e-10	5.64122e-10
4.185e-10	5.50665e-10
4.1352e-10	6.4008e-10
4.13252e-10	5.46745e-10
4.08742e-10	5.62524e-10
4.16892e-10	5.63554e-10
4.23779e-10	5.8838e-10
3.93958e-10	5.66728e-10
4.15373e-10	5.65999e-10
3.98259e-10	5.79843e-10
3.8374e-10	5.60335e-10
4.02685e-10	5.38127e-10
4.21582e-10	5.69329e-10
4.14726e-10	5.12404e-10
4.09335e-10	5.53362e-10
3.99503e-10	5.74542e-10
4.26778e-10	5.27252e-10
4.20719e-10	5.68515e-10
4.12822e-10	5.88447e-10
3.94838e-10	5.56939e-10
4.09138e-10	5.30956e-10
4.19375e-10	5.19619e-10
3.96665e-10	5.36697e-10
4.08953e-10	5.34387e-10
3.95216e-10	5.61707e-10
3.80784e-10	5.20103e-10
3.98027e-10	5.16905e-10
4.16698e-10	5.31205e-10
4.03308e-10	5.37155e-10
3.9452e-10	4.73675e-10
4.33724e-10	5.74189e-10
3.86837e-10	5.42547e-10
3.98049e-10	5.93898e-10
3.93388e-10	5.75026e-10
4.23776e-10	5.00978e-10
4.06835e-10	5.13898e-10
4.33649e-10	5.40853e-10
4.24553e-10	5.71989e-10
4.08104e-10	4.87793e-10
4.24897e-10	5.60282e-10
4.15775e-10	5.19984e-10
4.02803e-10	5.49466e-10
4.02871e-10	6.04119e-10
4.03664e-10	5.29032e-10
4.24559e-10	5.78947e-10
4.16499e-10	5.34221e-10
4.13763e-10	5.50693e-10
4.21392e-10	5.60424e-10
4.14762e-10	5.60699e-10
4.21693e-10	5.32068e-10
4.1193e-10	5.61687e-10
4.06758e-10	4.84804e-10
# Plot data
species	Mutations per bp * 10^-9	lwr	upr
Baboon	0.54947	0.487443	0.608116
Human	0.408491	0.378329	0.43944

## Sheet: Fig 4C
# Plot data
type	k.ratio	mu.ratio	mu.ratio.lwr	mu.ratio.upr	BGC.status
CpG S>W	1.07625	1.92939	1.28408	2.80147	sensitive (-)
S>S	1.2675	1.05801	0.52601	1.75448	not sensitive
W>S	1.3824	1.2186	0.934295	1.5547	sensitive (+)
W>W	1.33994	1.1842	0.584588	1.98651	not sensitive
non-CpG S>W	1.18282	1.42544	1.10477	1.80497	sensitive (-)
# Relative yearly mutation rate ratio samples
CpG S>W	S>S	W>S	W>W	non-CpG S>W
3.10845	1.02767	1.08822	0.712528	1.25332
2.03082	1.0663	1.09475	1.25683	1.69486
1.8642	0.824543	0.915946	2.73828	1.49561
2.03068	1.09204	1.26669	1.42983	1.24509
1.86536	1.64625	1.55883	1.47672	0.866437
1.91152	0.941789	0.957784	1.12505	1.57504
2.18222	1.11741	1.33106	1.00257	1.34025
2.63542	1.03474	0.945272	1.46474	1.41949
1.80678	1.35927	1.3305	0.880698	1.45275
1.48139	0.823814	1.34789	1.38378	1.39498
2.52671	1.00805	0.953414	1.05292	1.60954
1.51289	1.09972	1.30162	0.663116	1.17287
2.17997	1.32311	1.1114	1.48841	1.21737
2.21863	1.8262	1.05777	0.892769	1.72442
2.19898	1.23214	0.976319	1.0306	1.35236
1.88917	0.985494	1.2677	1.62681	1.1919
1.52429	1.14011	1.36198	1.54728	1.37467
2.0752	1.39914	1.02449	2.35657	1.3574
1.56577	0.71717	1.21686	2.0426	1.61415
2.22388	0.807528	1.385	0.422832	1.73863
2.00484	0.364133	1.66853	1.33584	1.36619
1.91393	0.879711	1.15953	1.92696	1.39945
2.14828	1.01813	0.888932	1.49361	1.69622
1.55522	0.95628	1.2998	1.48128	1.50012
1.9083	1.70838	1.19382	1.75395	1.71194
1.6465	0.966719	1.61048	1.36295	1.22985
1.74353	1.1655	1.35307	0.664365	1.47986
1.24544	1.08344	1.3297	1.21922	1.63136
3.02581	0.811675	1.13359	0.839673	1.4583
1.82198	1.10873	1.17515	0.885891	1.50035
2.06726	1.14369	1.05454	1.14278	1.4273
1.78213	1.97824	1.28784	1.35952	1.48889
1.73185	0.834151	1.25565	2.20123	1.21255
2.00721	0.74429	0.95753	1.26947	1.71707
1.67519	1.24374	1.43129	1.13918	1.35747
1.4001	0.862566	1.3637	1.41486	1.38907
2.05699	1.25086	1.02926	1.5334	1.61355
1.87787	1.06518	1.45861	1.20428	1.37216
1.74845	0.748159	1.24647	0.82794	1.39042
1.84568	0.44677	1.25241	1.71404	1.40479
2.17146	1.43471	0.99012	0.933116	1.72316
2.30126	0.424909	1.19017	0.909943	1.42826
2.02894	1.3018	1.21371	1.30199	1.27602
1.80874	1.31926	1.11017	1.10798	1.44475
2.12739	1.75646	1.49453	1.00706	1.52906
1.83225	0.92904	1.13076	0.83478	1.56136
1.97838	0.921598	1.41468	1.23566	1.50649
1.87587	1.38415	1.21135	0.651556	1.47763
1.76334	1.25297	1.26766	1.2046	1.12913
1.76121	1.29365	1.31138	1.42614	1.1725
2.14033	0.912037	1.26639	1.4415	1.48671
2.01402	0.88304	1.57709	0.596679	1.26478
2.60508	0.846578	1.06993	1.19153	1.60643
1.95351	1.09919	1.35548	0.969188	1.28039
1.24674	1.15957	1.538	0.991574	1.43567
2.05288	0.515364	1.35374	1.07434	1.32278
1.53482	1.63428	1.5203	1.24844	1.2713
1.7056	1.23301	1.06967	1.29756	1.31057
2.2096	0.934843	1.39127	1.15918	1.36232
2.27723	0.982789	1.17036	1.36255	1.34484
1.78321	0.561796	1.28259	1.33734	1.30335
1.68425	1.34184	1.10072	0.912252	1.64122
2.15967	1.25381	1.17315	0.648705	1.29289
1.85452	1.14508	1.07716	1.23895	1.82136
1.61675	0.900872	1.22382	1.58754	1.40527
2.66554	1.58086	0.89918	1.09523	1.43919
2.21937	1.33539	1.45315	1.9946	1.29898
1.60373	1.28225	1.27758	1.22249	1.46294
2.15836	1.18584	1.26505	1.60571	1.37154
2.02571	1.59903	0.960084	1.10205	1.61562
2.03085	1.24688	1.41609	1.0736	1.13192
1.60207	1.18937	1.39054	1.59534	1.22767
2.05481	0.875722	1.65236	1.22284	1.39946
2.16276	0.645601	1.11835	1.26024	1.3277
1.35908	1.74411	1.42011	1.63473	1.18665
1.74159	0.795581	1.01981	1.72251	1.39964
2.00061	1.75443	1.36772	1.35873	1.38189
1.69983	1.02144	1.11359	1.34552	1.62903
1.62254	1.18727	1.35205	1.88871	1.42088
2.02596	1.04103	1.07224	0.874102	1.29356
1.69062	0.878419	1.14472	1.36793	1.24951
1.7766	1.59043	1.18671	1.55129	1.52727
1.36226	1.87743	1.5882	0.789894	1.24433
1.50653	1.16706	1.26967	1.3037	1.27291
2.71065	0.731387	1.25428	0.813699	1.33278
2.23886	1.41362	1.1922	0.791951	1.41464
1.65537	1.65284	1.29153	0.64636	1.61114
1.56143	0.672833	1.32109	1.41446	1.37988
1.80022	0.806798	1.20569	1.35939	1.50909
1.66769	1.18455	1.19017	1.44622	1.47934
1.56965	1.02269	1.2625	0.711054	1.64919
2.09592	0.793181	1.39254	1.05442	1.1126
1.80593	0.636687	1.27283	1.30826	1.2966
1.87751	0.858953	1.26225	1.54478	1.53206
1.89161	1.26726	1.07645	1.03754	1.44093
2.71969	0.99748	1.43493	1.32628	0.999219
2.33416	1.21797	1.25386	0.447056	1.36033
2.56341	1.1496	0.973505	1.07197	1.45036
2.29693	1.18266	1.09866	1.23034	1.22617
2.20219	0.82103	1.18919	1.03022	1.53806
2.08928	0.891218	1.11802	1.30195	1.42601
2.96529	1.05595	1.14357	0.643932	1.25465
1.92465	1.69004	1.16891	0.931445	1.37498
2.14498	0.690753	1.08054	0.81167	1.59401
1.9165	1.09288	1.36124	1.14963	0.98899
1.98534	1.33917	1.14674	1.3574	1.40431
1.89858	1.05857	1.13456	2.05288	1.42132
2.10201	0.973316	1.17918	2.51166	1.23382
1.85099	1.10463	1.21947	0.994655	1.68246
2.10762	0.828855	1.21196	1.16341	1.25925
1.73014	1.47434	1.12232	1.14145	1.59295
2.02949	0.816945	1.17905	0.756014	1.32012
2.13961	1.46947	1.01034	0.696199	1.69421
1.43546	1.15841	1.24364	0.955962	1.21384
2.5366	1.78842	1.01847	1.02191	1.59989
2.08127	1.77128	1.34463	1.85159	1.24917
2.3752	0.977993	0.876285	0.759513	1.62761
1.99505	1.64345	1.30372	0.789856	1.56204
1.76115	1.1213	1.28393	1.66609	1.43178
1.94026	1.00297	1.23592	0.852682	1.31408
1.89779	0.629836	1.27639	0.909459	1.50521
1.47988	0.671509	1.25822	1.29125	1.89098
1.68005	1.72816	1.05089	1.10998	1.62958
1.72314	1.14564	1.16686	1.20683	1.3775
2.80464	1.08711	1.31595	0.853286	1.21777
1.53726	1.3809	1.11263	1.18454	1.4198
1.00363	1.19139	1.25316	1.00433	1.53142
1.96388	0.820956	1.08547	1.34578	1.53797
1.77332	0.815689	1.01632	2.11159	1.35753
1.57618	1.43264	1.24026	0.718812	1.48903
1.94493	1.07214	1.27326	0.925924	1.54706
2.30901	0.838965	1.02295	1.85272	1.33376
2.02938	1.24898	1.22509	1.28742	1.12749
2.16594	1.00658	1.19535	0.991769	1.47477
1.95734	1.19627	0.972977	1.28223	1.44524
2.17607	1.26555	1.15204	0.972298	1.53644
2.37767	0.715066	1.13233	1.28778	1.77792
1.6947	1.01138	1.28145	1.17383	1.63877
2.10463	0.526105	1.00698	1.63468	1.3666
2.10141	1.43095	1.14142	0.644775	1.2571
1.84936	0.857271	1.53169	0.598595	1.60455
1.66939	0.737342	1.48814	1.50938	1.01284
2.7189	1.69673	1.13731	1.09943	1.48208
2.49521	1.35022	1.21312	1.68313	1.10083
1.7687	1.75678	1.29354	1.13411	1.15094
1.5377	1.30528	1.30892	1.30552	1.46564
1.69096	1.27997	1.15191	0.925402	1.63034
1.62746	1.04196	1.57615	1.31222	1.58233
2.0821	1.0256	1.14447	0.430444	1.44349
2.33785	1.04375	1.31407	1.22799	1.57262
2.169	0.793202	1.39069	0.898453	1.3648
1.40652	0.933486	1.36404	1.73218	1.45165
3.11575	1.20647	1.16774	0.892082	1.46159
1.98169	0.293633	1.21065	1.19291	1.53354
2.13622	0.537499	1.25399	1.18492	1.22881
1.7992	1.17704	1.51048	0.998772	1.36663
1.98228	0.606456	1.29484	1.80731	1.36708
1.77501	0.888826	1.41203	1.34435	1.5251
2.01135	0.843951	1.47618	1.03272	1.2513
2.79167	1.2849	0.980436	1.3982	1.53463
1.8486	0.619246	1.12239	1.06356	1.9071
1.54273	1.63593	1.2839	0.783093	1.34868
1.77345	0.932465	0.851384	1.07509	1.82996
2.19495	0.936088	1.27775	0.925678	1.55388
2.1592	1.10148	0.991951	1.77047	1.50845
2.55138	0.941992	0.994271	1.15788	1.3632
1.47668	0.825604	1.12775	0.981438	1.78549
1.92284	0.573718	1.1018	1.50611	1.54954
1.90925	1.28933	1.25523	1.77497	1.33872
2.96826	0.606971	1.14455	1.12587	1.60424
2.61196	1.39725	1.18469	1.04615	1.7667
1.27995	1.1772	1.12983	0.718948	1.57532
1.8235	0.996815	1.21007	0.651117	1.65967
2.07392	1.21259	1.14011	1.12346	1.3854
1.38044	0.861299	1.59136	1.291	1.24805
1.61666	1.18221	1.35756	1.05877	1.27159
1.92253	1.15085	0.912042	0.739309	1.98356
1.74358	0.991675	1.10122	0.984121	1.63669
1.24963	0.964283	1.42607	0.78432	1.50705
3.08741	0.924927	1.2212	0.636934	1.44779
2.6728	1.06052	1.22752	1.72535	1.13644
1.67612	1.35581	1.4301	0.797615	1.50247
1.54566	0.942863	1.02796	1.63331	1.45058
1.99729	0.571029	1.34501	1.08999	1.72621
1.99249	1.87539	1.1262	1.38667	1.21675
2.0047	1.09964	1.36956	1.04303	1.59659
2.1546	0.852257	1.04648	0.584655	1.76686
1.55076	1.24191	1.08416	0.77645	1.53597
1.6103	0.831235	1.34031	0.706701	1.51964
1.76063	0.899953	1.42708	1.05523	1.25422
0.940589	1.4251	1.26696	1.78269	1.53094
1.74305	1.19412	1.13837	1.36793	1.23871
2.2136	0.85276	0.865052	1.07177	1.67278
1.86345	0.863582	1.17346	1.24998	1.58191
1.72369	1.04145	1.34985	1.61685	1.13843
1.26376	1.00113	1.24826	1.10434	1.3607
1.56598	0.921653	0.96862	2.85725	1.7515
2.14526	0.756456	1.26454	1.20329	1.45095
1.5795	1.07547	1.10656	0.858018	1.68351
2.36369	1.47369	1.14453	1.41076	1.20292
2.00027	0.987509	0.981777	0.984329	1.85598
2.36728	0.844698	1.25815	0.597862	1.65279
1.81873	1.28397	1.11361	1.3157	1.52974
2.64947	1.72077	0.997598	1.19299	1.37411
2.11655	0.935642	1.21466	0.934068	1.38658
1.89916	1.43861	1.09052	0.693104	1.48801
1.86141	0.850695	1.3307	1.21693	1.26057
1.31895	1.51575	1.31545	1.3546	1.54451
1.76655	1.24144	1.25135	1.32789	1.30495
1.81741	1.0375	1.2773	1.15416	1.24335
1.31803	0.851434	1.66414	1.24164	1.25808
1.83348	1.08357	1.1063	0.927035	1.60739
1.81194	1.50809	1.13216	1.67864	1.44443
2.86816	1.88494	0.912097	1.98651	1.40288
1.72472	1.29213	1.21422	0.724758	1.18227
1.82346	1.24507	1.15773	1.23827	1.52326
1.28052	1.53178	1.31966	1.58037	1.59021
2.04038	0.648144	1.43591	1.012	1.46299
1.89431	0.928785	1.09204	1.26345	1.23869
1.87398	1.17069	1.40994	1.17398	1.43436
1.87485	0.84401	1.24245	1.60295	1.25741
1.72904	0.97417	1.33959	1.0671	1.41337
2.10815	1.26729	1.14417	0.967137	1.5341
1.65249	1.29448	1.42966	1.25719	1.3224
1.90963	0.74249	1.28591	1.34982	1.38826
2.07612	1.20236	1.09496	0.819316	1.35829
1.27548	0.722306	1.40635	1.71178	1.53414
1.95962	1.04521	1.10477	0.876668	1.54526
1.8712	1.35474	1.18877	1.2889	1.44215
2.32731	1.07436	1.22159	1.10258	1.24401
1.78999	0.988034	1.3658	1.20302	1.27301
1.85821	0.810278	1.19492	1.01978	1.44218
2.43311	1.15457	1.22084	0.80609	1.22638
1.76754	0.676122	1.43602	1.15072	1.3506
1.71034	1.09507	1.08021	1.8848	1.75409
1.52182	1.04999	1.62238	0.817786	1.43951
1.70044	1.21721	1.41387	1.10209	1.57551
2.49896	0.84834	1.40705	0.493609	1.46008
2.18071	1.23188	0.981996	1.57464	1.66923
2.08075	0.943837	1.05996	0.861017	1.40446
2.21757	1.36268	0.915423	1.15198	1.46223
1.7483	0.670358	1.41496	1.00278	1.42994
1.74536	0.945955	1.52609	1.34876	1.15774
1.42033	1.18924	1.59975	0.994408	1.45757
2.21442	1.05077	0.964518	1.30123	1.51369
2.26861	0.821932	1.28494	0.973593	1.40236
2.36337	0.903329	1.22593	2.05436	1.04872
1.88259	0.976736	1.24624	1.17075	1.58832
1.79957	1.04869	1.27479	1.25502	1.38898
1.97849	0.815321	1.45425	1.20095	1.46139
2.08835	1.00821	1.09364	1.07039	1.4818
2.07503	1.38111	1.34111	0.676926	1.55754
1.69857	1.03775	1.21201	1.62956	1.48954
2.53365	0.705629	1.02436	1.12807	1.69733
2.43692	0.869661	1.2868	1.41957	1.42808
2.49888	1.1187	1.00416	0.82013	1.46442
1.52934	0.870027	1.40324	0.864121	1.37301
2.21014	1.27115	1.12452	0.957713	1.67546
1.88189	0.974907	1.33604	0.852233	1.45372
1.81805	1.20105	1.46125	1.64569	1.25691
1.96364	1.1469	1.32818	1.60162	1.27789
1.61105	1.1225	1.33454	1.03132	1.38755
1.78936	0.487978	1.49959	1.23509	1.27686
1.9473	1.00089	1.15813	1.67596	1.40602
2.17583	1.37614	0.869366	1.40114	1.64939
2.40127	1.4543	1.35242	0.850557	1.09268
3.29856	0.807857	1.34569	0.977514	1.38677
2.21792	0.739125	1.24909	1.31727	1.23003
2.88872	1.40046	1.39924	0.503016	1.17894
1.90631	1.30569	1.13543	1.16356	1.39254
1.9563	0.823359	1.17387	1.17962	1.28667
2.09704	1.15553	1.21116	1.02151	1.5183
2.12408	1.11307	1.13394	1.36867	1.20043
1.8019	0.858303	1.27458	1.1752	1.40104
2.25708	1.05141	1.35886	0.544408	1.50874
1.89562	1.08444	1.14132	1.21321	1.50532
1.71889	0.821695	1.1637	1.1107	1.42544
1.89922	1.33035	1.31929	1.12294	1.31921
2.08065	0.933451	1.19227	2.18263	1.19913
1.72956	1.33774	1.14145	1.36936	1.47377
1.79372	0.714521	1.25677	1.36164	1.63414
1.70831	0.676483	1.05629	1.00688	1.60719
2.23614	1.03986	1.15018	1.46291	1.17377
1.39093	1.39617	1.18558	0.888494	1.80073
3.07085	0.870117	1.19299	0.82072	1.30477
2.53261	0.591476	1.27598	1.31168	1.18985
2.3874	0.628137	1.11946	1.01215	1.51216
1.65262	1.06203	1.08781	1.35556	1.66074
3.17783	1.05912	1.23689	0.790079	1.62469
1.47247	1.40739	1.41117	1.09868	1.62073
1.74174	1.07494	1.3479	0.771766	1.58169
2.2404	1.06097	1.28113	1.15804	1.50486
1.55106	1.02391	1.16708	0.796806	1.45801
2.22751	0.70361	1.29977	1.00112	1.65429
2.09965	0.651336	1.12745	1.46561	1.71441
1.58286	0.745903	0.974503	1.30902	1.81363
1.56891	1.04617	1.37122	1.21544	1.44668
1.41915	0.874151	1.70317	1.74669	1.44425
1.60646	0.866827	1.52356	0.929763	1.26291
1.44627	1.73219	1.43177	0.668024	1.33806
1.72195	1.60809	1.27142	1.68239	1.27472
2.65539	1.73901	1.20998	1.0072	1.17366
1.57408	1.1505	1.13186	1.12133	1.54162
2.62292	0.390571	1.24973	1.05596	1.39509
1.68145	0.900079	1.36893	1.51441	1.15939
1.86983	1.10393	1.06016	1.23604	1.27407
1.22591	1.48128	0.934304	0.962639	1.80476
1.93443	0.888182	1.20662	1.34298	1.50803
2.16416	1.14166	1.1449	1.52896	1.46386
2.63259	1.05824	1.19486	1.26364	1.26241
1.82646	1.04257	1.45029	1.4821	1.28379
1.92666	0.626955	1.04757	1.28003	1.57345
2.51837	0.939855	1.31269	0.874616	1.08319
1.66231	1.76387	1.38211	1.66314	1.05813
1.69978	1.31815	1.12798	1.12214	1.56462
1.97064	1.19089	1.18943	1.28219	1.27607
2.50853	1.20872	1.09823	0.987403	1.4391
1.81532	0.789182	1.08888	0.99386	1.43552
2.77208	0.849784	1.0876	1.16409	1.4091
2.15444	1.33099	1.0298	1.05488	1.56324
2.3652	0.598856	1.19803	1.71483	1.5385
2.23025	1.51228	1.27455	1.08035	1.29907
1.61576	0.763905	1.58221	1.71557	1.12117
1.30449	0.886125	1.3599	1.54263	1.51252
2.3002	0.664557	1.18325	1.84403	1.3652
2.6529	1.55338	1.03009	1.5468	1.24226
1.67045	1.1929	1.35978	1.42982	1.54736
1.63121	1.49063	1.27462	0.53528	1.48604
2.1113	1.27259	1.43714	1.10081	1.28491
1.80812	0.70288	1.34251	1.19141	1.66087
2.6673	1.52672	1.38588	0.650734	1.38051
2.18666	1.28781	1.16362	1.85497	0.940661
1.32188	0.811444	1.26419	1.14904	1.49485
1.93402	1.12647	1.20921	0.796182	1.71153
1.95173	0.993902	1.2329	0.909577	1.28077
1.50916	1.21543	1.55886	0.95729	1.44323
2.65477	1.41106	1.29815	0.798969	1.35757
1.04034	0.743874	1.19495	1.06175	1.99853
1.67492	0.943157	1.47574	1.08677	1.32725
2.04261	1.28462	1.15757	1.37086	1.38937
1.86084	0.720788	1.10378	1.2791	1.79779
2.14416	1.08313	1.01436	1.48306	1.39295
1.54341	0.983576	1.12893	0.764364	1.40063
1.92832	0.880233	1.33363	1.2111	1.28355
2.04139	0.897837	1.26319	1.19076	1.45438
1.80104	1.35448	1.26722	1.22874	1.30528
1.6505	1.0195	1.27665	0.835703	1.45396
2.06206	0.975986	1.44829	1.88821	1.21377
2.49868	1.18205	1.10782	1.12463	1.28688
2.18531	1.28276	1.41268	1.42591	1.17038
1.90063	0.46816	1.11375	1.12339	1.42942
1.89401	0.816926	1.43687	1.02809	1.31369
1.85387	0.940705	1.23412	1.04801	1.44718
2.76989	1.24475	1.47502	1.00279	1.15167
2.18234	1.1139	1.05027	2.05014	1.55087
1.76764	1.09336	1.12054	0.797867	1.60531
2.04016	1.51931	1.17608	1.03812	1.27193
2.00128	0.877255	1.29941	1.37688	1.31511
2.45593	0.949983	1.15785	0.849657	1.31528
1.96621	1.03888	1.27478	1.05922	1.0476
1.65706	1.12703	1.0238	1.12052	1.70533
2.05703	0.793681	0.998948	1.83815	1.39466
2.20722	0.677996	1.37942	0.962318	1.20373
1.46519	0.66007	1.3108	0.681528	1.89135
1.58614	1.30074	1.20955	0.768484	1.61635
1.5777	0.945655	1.1618	0.952355	1.46285
2.21255	1.00041	1.45777	1.43388	1.16994
2.10916	1.21579	1.27583	1.11906	1.39851
2.97138	1.5012	0.962583	1.32143	1.41282
0.942317	0.638839	1.60884	0.893596	1.53324
2.09118	1.15028	1.23684	1.26142	1.42025
1.47941	0.919824	1.50014	1.30601	1.26871
1.60604	0.99758	1.55459	0.997031	1.57087
1.37989	1.45834	1.34521	1.21583	1.58802
2.12883	0.686647	1.07727	1.80804	1.73408
2.49603	0.908543	1.30225	1.21972	1.21319
2.26892	0.814904	1.22899	0.945943	1.41593
1.93959	1.16591	1.15296	1.03533	1.51283
1.88034	0.866439	1.33332	0.722196	1.35214
2.23452	0.697215	1.19849	0.932591	1.71873
2.07024	0.873873	0.968028	0.599063	1.39335
1.57162	1.13284	1.31404	1.35321	1.45601
2.34098	1.37191	0.935801	1.34883	1.4489
1.97538	0.615535	1.2122	1.30883	1.29666
2.07839	0.925421	1.41433	1.61779	1.26514
2.13212	0.442974	1.04635	1.56675	1.78351
2.59533	0.509701	1.20906	1.56983	1.41727
1.92782	1.08244	1.42857	1.41392	1.44731
1.43793	1.35045	1.18226	0.853713	1.71433
2.11364	1.88154	0.933951	1.16921	1.53165
2.08976	1.28848	1.31988	1.05173	1.46749
1.5532	1.21796	1.3225	0.915635	1.51532
2.0848	0.872191	1.24352	0.878256	1.47938
1.68157	1.11484	1.10159	0.9692	1.4539
1.79535	1.65715	1.24555	1.32098	1.47651
1.95538	1.47068	1.07122	0.850761	1.83944
1.80787	1.45144	1.10845	1.32104	1.29987
2.63666	0.762311	1.15191	1.84043	1.15573
1.58347	0.693866	1.48211	1.06248	1.56711
1.72015	0.89061	1.37738	1.47666	1.54461
1.44656	1.39199	1.39622	1.60904	1.25796
2.58735	1.47012	1.32797	0.880204	1.56463
2.62957	0.910084	1.1286	1.49462	1.18238
1.80942	0.879696	1.18434	1.72628	1.37258
2.18098	0.460262	1.39628	0.94663	1.47127
2.11706	1.02454	1.37618	1.57644	1.50468
2.22235	1.13073	1.18099	1.19828	1.27805
1.51394	1.11317	1.22129	1.0661	1.53745
1.54914	0.831023	1.2534	1.11355	1.38539
2.1248	1.51832	1.25261	1.23722	1.3806
2.15754	0.814063	1.21453	1.0171	1.25361
2.10746	0.973446	1.29241	1.75205	1.20307
2.39284	1.65324	1.03568	1.77366	1.25973
1.1886	1.07105	1.48415	0.939394	1.34435
1.29576	1.07589	1.20584	1.84084	1.39018
2.17256	1.06897	1.03201	1.24037	1.37901
1.91503	1.01362	1.3476	1.40781	1.42319
2.29039	0.973989	1.13635	0.945071	1.19204
2.06546	0.501775	1.10995	1.14708	1.44061
1.92609	0.713731	1.36785	0.491761	1.38804
1.51741	1.10502	1.53379	0.878541	1.26651
2.31031	1.82793	1.22462	0.906131	1.56239
2.00936	1.32071	1.33775	1.56005	1.19548
1.62225	0.576165	1.09597	1.29664	1.57192
1.79777	0.514026	1.07991	0.722481	1.49701
1.53894	1.35134	1.26252	1.864	1.36722
1.43892	1.48719	1.35665	1.48792	1.44655
2.04394	0.683099	1.06906	1.32468	1.50728
2.42715	1.5288	1.18946	0.829927	1.38902
1.90847	1.12672	1.15987	0.46758	1.67318
1.59718	0.952263	1.33605	1.1596	1.48889
1.36612	0.952751	1.1007	1.66288	1.46133
2.41803	1.4795	0.956787	1.34712	1.3755
2.02535	1.16794	1.31778	0.681971	1.75333
1.5251	0.902122	1.21647	1.83956	1.17929
2.27153	1.03431	1.21106	1.6781	1.33276
2.20709	1.2853	1.1531	1.84533	1.19298
1.37929	1.45206	1.16972	1.00816	1.59149
2.32557	0.70499	1.26881	1.17826	1.42749
1.31307	0.601789	1.27953	1.73634	1.63231
1.83954	0.795045	1.01416	1.83707	1.52781
2.56636	1.51066	1.29786	1.34223	1.2746
1.72849	0.841714	1.19285	1.45598	1.42384
2.702	0.843098	1.30135	1.02602	1.19583
1.89332	0.872908	1.38195	1.62642	1.20313
2.34001	0.816855	0.948049	1.26446	1.30454
1.73745	0.654247	1.28075	1.72636	1.40537
2.70221	0.822197	1.1418	1.82492	1.07206
2.12722	1.08077	1.28808	1.19179	1.35825
1.8049	0.907644	1.41967	0.858167	1.3322
2.07923	0.960068	0.988391	1.00613	1.41965
2.33497	1.71931	1.46324	0.942944	1.33329
2.00308	1.23504	1.17857	1.26569	1.21007
1.775	0.69464	1.46188	1.01975	1.24087
1.61278	1.01885	1.27908	1.29381	1.53625
1.69647	1.14572	1.08597	1.5126	1.45205
1.96254	1.53999	1.36505	0.791658	1.1765
1.72747	1.12213	1.23613	0.735641	1.44763
2.25196	1.15933	1.19662	0.605955	1.64827
1.8831	1.30327	1.13636	1.00173	1.48455
2.51153	1.07697	1.24722	1.36312	1.25762
1.75592	1.06305	1.17063	0.893683	1.44672
1.76751	1.00267	1.27914	0.921432	1.80109
1.87163	2.11319	1.07094	1.32013	1.73542
1.77638	0.738909	1.46718	1.69722	1.53935
1.54048	1.16155	0.986127	1.17944	1.45338
1.58636	0.665259	1.27071	1.20434	1.39507
2.40829	1.32113	1.14038	1.19419	1.25175
1.90144	0.961652	1.41125	0.420136	1.56148
1.86489	1.04712	1.41962	0.889344	1.45551
1.35971	0.420574	0.907375	1.0438	1.70855
1.69417	1.25035	1.29867	0.961855	1.42405
2.14285	1.30337	1.19949	0.803796	1.56929
2.15344	0.982546	1.2998	1.46375	1.34766
1.50349	1.03089	1.3771	1.05049	1.64718
2.19651	0.911981	1.43484	1.15209	1.35586
1.70995	1.15554	1.35759	0.996555	1.17723
1.69792	0.984221	1.43046	1.11664	1.60144
2.08163	1.31064	1.10184	1.53279	1.01531
1.92124	0.715077	1.24479	1.08747	1.46826
2.36564	1.32053	1.14288	1.37496	1.46778
2.32232	1.42467	1.19847	1.2441	1.17704
2.15133	0.568612	1.28272	1.39252	1.32037
2.50755	1.07168	1.04732	1.2766	1.58318
1.58339	1.29664	1.3029	1.5902	1.49918
2.01845	0.902237	1.37311	1.24147	1.28647
2.29824	0.836621	1.31245	1.22439	1.18662
2.24081	1.181	1.01805	1.49617	1.05828
1.94284	2.26614	1.22822	1.55892	1.0739
2.07711	1.3561	1.1718	1.14288	1.32245
1.93953	1.21521	1.18604	1.35197	1.45728
1.85647	0.950977	1.32846	0.970828	1.50373
1.67239	1.16394	1.18375	1.24842	1.26084
2.60792	0.919449	1.16479	0.919627	1.35614
2.01047	1.22583	0.99902	1.16781	1.30716
2.00509	0.444872	1.06085	1.02409	1.73414
2.4412	0.983699	1.11799	1.02828	1.22456
1.80556	1.21595	1.15756	1.41075	1.18674
2.23536	1.10112	1.06223	0.491507	1.4469
2.39826	0.767801	1.1568	0.8408	1.44091
2.05678	1.35319	1.2416	1.03108	1.28699
1.72723	1.49513	1.17039	1.31861	1.41186
1.86365	0.769921	1.26135	1.77471	1.53638
1.71012	1.36946	1.03188	0.748671	1.44268
1.87092	1.09659	0.828657	1.65888	1.70103
1.72713	0.839317	1.03849	1.70893	1.23702
1.97439	0.850086	1.2557	0.841924	1.31593
1.47832	1.02705	1.26647	1.43678	1.40446
2.46497	0.910663	1.2406	1.04611	1.69983
1.84149	1.10286	1.11242	1.23003	1.46933
2.35278	0.944009	1.18844	0.655048	1.45692
1.98743	1.0892	0.989899	1.41395	1.53502
1.44462	1.24563	1.48714	0.864988	1.61287
1.94324	0.601988	0.985694	1.91246	1.46701
1.90779	1.18765	1.12406	0.687981	1.82338
2.05427	0.879051	0.782636	1.22079	1.27991
2.21408	1.00664	1.52535	0.885111	1.25593
1.84361	0.968984	1.19812	1.86584	1.55635
1.70944	1.09532	1.44615	0.915589	1.52023
2.32479	0.74757	1.42992	0.762008	1.45292
1.93542	0.853084	1.16599	1.27717	1.41582
2.61817	0.519671	1.22096	1.51154	1.20194
2.11864	1.27936	1.1106	0.977672	1.47033
2.01958	1.06045	1.08173	0.412876	1.72017
2.46281	1.70374	1.29505	0.575827	1.05218
1.28516	1.17075	1.52969	1.7687	1.36182
2.1737	0.857694	1.45594	0.559674	1.22127
1.73669	1.57847	1.1615	1.05525	1.44231
1.92903	0.770307	1.32779	1.16664	1.36206
2.11349	0.862782	0.999057	1.39575	1.62884
2.07412	0.782166	1.25146	0.870449	1.3742
1.96057	1.21145	1.13001	1.77441	1.20313
1.73525	1.28473	1.13878	0.983393	1.64842
1.9306	1.28003	1.21204	1.04821	1.55135
2.06445	0.53978	1.23402	0.581518	1.65912
1.67306	0.825968	1.20217	1.70667	1.38634
2.28736	1.76038	1.03347	0.912814	1.18199
1.69862	1.06327	1.53046	1.23714	1.44966
1.25547	1.16007	1.34909	1.45962	1.60165
1.52532	1.25729	1.23561	1.36265	1.55367
1.8985	1.24323	1.28424	1.41631	1.4996
2.31263	1.418	1.17835	1.52522	1.15672
1.68099	0.672952	1.21535	1.67509	1.14515
1.74939	1.26938	1.02942	0.8624	1.74653
1.73455	0.965863	1.37443	1.01849	1.41324
1.42058	0.793643	1.2087	1.72231	1.4864
1.231	1.12534	1.09016	1.38127	1.76784
3.08546	1.29128	1.20143	0.968006	1.21508
1.55976	0.908788	1.41974	1.28051	1.44474
3.06192	1.22973	1.24264	1.04804	1.10487
2.63048	0.758992	1.34568	1.0219	1.43641
1.66831	1.17952	1.57521	0.747643	1.79633
1.39487	0.960879	1.21432	1.55698	1.38835
1.47964	1.02656	1.44817	0.955105	1.61246
1.75703	0.905292	1.33922	0.771452	1.56835
1.93277	1.73127	1.22742	1.33142	1.20757
1.99853	0.955517	1.24664	1.44574	1.37464
2.286	1.406	1.03335	1.42855	1.4816
2.2406	1.14069	1.25299	1.695	1.47673
2.89443	1.38944	1.10134	1.40109	1.15848
2.2633	1.28576	1.38912	1.33178	1.29772
1.92309	1.26662	1.36149	1.1468	1.14656
2.44212	1.29554	1.3048	1.0262	1.35271
2.02001	1.07885	1.04022	1.38087	1.51915
1.66534	0.890009	1.42686	1.18209	1.42923
1.37089	0.63358	1.34417	2.35644	1.46511
1.7962	0.817363	1.22134	1.33474	1.48776
1.83636	1.51002	1.39388	0.854093	1.23301
1.96521	0.897106	1.50671	0.847159	1.44256
2.2953	0.691528	1.28785	0.940034	1.32425
1.93838	1.00868	1.31037	1.496	1.17984
2.27967	1.49723	1.11205	1.43266	1.24318
1.79834	1.05161	1.02966	0.795491	1.67406
2.46497	0.973248	1.01314	0.659214	1.58318
2.37393	1.46749	1.45553	0.99509	1.24195
2.20566	0.925396	0.993559	0.900062	1.62572
1.64124	1.35477	1.07126	1.18843	1.61156
2.26222	1.15506	1.1436	1.0284	1.54247
1.95187	0.580929	1.58882	1.34433	1.42299
2.17832	0.674308	1.41637	1.06903	1.16525
1.72986	1.80107	1.32723	1.18847	1.46528
2.03508	1.48359	1.07217	1.02127	1.32518
2.21097	1.10716	1.2866	0.419796	1.53503
2.00069	1.24013	1.01307	1.9477	1.30895
2.03868	0.865084	1.25772	0.811998	1.26906
2.27982	1.10469	1.00765	0.975161	1.44704
1.87347	1.20527	1.32729	1.86241	1.30848
1.56687	1.14244	1.0455	0.608616	1.98798
1.43533	1.06338	1.11151	0.786137	1.77427
1.9194	1.16875	1.58904	0.955473	1.01701
2.10835	0.648623	1.19599	1.39913	1.79713
1.81678	1.46419	1.22945	1.34028	1.38075
1.88252	1.15312	1.34515	0.893981	1.42876
2.1433	0.728342	1.47252	1.55792	1.32053
1.62912	0.892742	1.01705	1.55593	1.39843
1.89803	0.866971	1.08091	1.34644	1.60837
2.2075	1.05394	1.27995	0.637668	1.50442
1.74071	1.00673	1.02173	1.56124	1.7293
2.07657	0.905127	1.02513	1.27432	1.68519
2.31872	1.48369	1.12287	0.857264	1.41434
2.2265	1.09511	1.39677	1.02989	1.29825
2.48883	1.05042	1.25622	2.19748	1.5185
3.27241	1.48016	1.22455	0.90673	1.23125
3.17367	1.41375	1.22453	0.722593	1.21167
1.37207	1.49927	1.47667	1.025	1.25869
1.96559	1.16457	1.26324	1.08231	1.41501
1.86254	0.951861	0.91574	1.55548	1.26209
2.04067	0.849074	1.14673	0.911668	1.62337
2.15244	1.17859	1.21213	1.09088	1.48835
2.00914	1.10231	1.04077	1.24487	1.81311
1.5061	1.52485	1.49449	0.742699	1.71916
1.32819	0.850192	1.38468	0.887822	1.6241
2.01357	1.32984	1.43102	1.18851	1.27057
1.5599	1.48353	1.07531	0.806108	1.44783
1.61083	1.31587	1.04954	1.2284	1.69318
1.47988	1.37094	1.18218	1.37633	1.37866
1.51783	1.02056	1.00829	1.257	2.05292
2.30603	1.17021	1.12744	0.926686	1.64112
1.58122	0.776529	1.09086	1.07691	1.56015
1.77204	1.14622	1.19583	1.65568	1.39406
1.52308	1.24191	1.20092	1.50324	1.74052
1.53282	0.721886	1.19128	1.02307	1.72316
2.30597	1.16013	1.11934	1.57949	1.19247
1.49671	1.28083	1.42749	0.91243	1.64288
1.9383	1.12019	1.0933	1.35614	1.44913
1.34805	1.29623	1.39283	0.938272	1.40503
1.78145	0.897976	1.25194	1.30756	1.24352
2.01798	0.864718	1.1169	1.1748	1.44643
2.54328	1.00469	1.24641	1.70964	1.47243
1.60284	1.4323	1.46388	0.866754	1.32253
2.22605	1.26401	1.18646	0.987795	1.16428
2.42979	1.03722	1.07303	1.02611	1.53598
2.14071	2.28244	1.10219	1.38639	1.29291
2.57408	1.49523	1.13537	2.06604	1.31389
1.03655	1.26286	1.28242	0.81799	1.66493
2.70816	1.65466	1.2244	1.01132	1.30912
2.32893	0.946508	1.15813	0.6851	1.59329
1.40856	1.29777	1.47401	0.615915	1.36841
1.83301	0.911635	1.17631	0.815163	1.39209
1.61117	1.04801	1.40547	1.06789	1.41251
2.18408	0.838321	1.05741	1.61288	1.53429
2.24887	0.752655	1.19993	0.713419	1.59405
1.75442	0.922155	1.30261	1.78633	1.41188
1.95805	1.24582	1.24161	0.895202	1.66443
1.4664	1.06806	1.66005	1.39271	1.41597
1.74492	0.860484	1.44907	1.12179	1.6473
2.28143	0.864955	1.31307	1.34725	1.24625
1.9467	0.967568	1.10195	1.87033	1.1646
1.66906	0.949143	1.29114	1.39608	1.20965
1.49471	1.16139	1.32968	1.3857	1.34906
1.92252	1.39951	1.48888	1.44806	1.56524
1.7925	1.23994	1.30056	1.33644	1.47942
1.89647	1.65275	1.02636	1.00481	1.62428
1.73502	0.901256	1.11262	1.08981	1.85869
2.31664	0.943162	1.21437	1.57543	1.25045
2.39766	0.89483	1.21799	1.50792	1.25988
2.76816	1.17727	1.12898	1.22505	1.59101
1.68347	0.856455	1.32487	1.65801	1.31144
1.83027	1.05272	1.17375	1.49473	1.54493
1.82263	0.896837	1.00781	0.928397	1.91657
2.29324	1.1962	1.00281	0.711487	1.48444
1.90101	1.29905	1.24645	1.31683	1.51569
2.16922	0.9289	1.24488	1.07714	1.45878
2.23735	0.631355	1.33164	1.43773	1.30438
3.01318	0.985672	0.928595	1.38694	1.65774
1.6664	0.998903	1.16993	1.04492	1.60219
0.968126	1.53238	1.48204	1.11702	1.40343
2.51628	1.22258	1.07791	1.41383	1.51552
2.16137	0.872651	1.13555	1.23797	1.3313
2.02241	0.5725	1.24845	1.09949	1.59119
1.61229	1.03065	1.56028	0.827319	1.49325
1.51885	1.35002	1.1114	0.54904	1.48476
2.03125	1.46185	1.36531	0.415217	1.64101
1.59838	1.32549	1.07256	1.42597	1.41078
1.94364	1.17667	1.2695	1.61427	1.26017
1.5417	1.49554	1.38674	1.10139	1.50349
2.20805	1.10239	1.18002	0.992235	1.63786
1.56879	1.25879	1.04112	1.47588	1.36235
2.67441	1.10961	1.1286	0.920805	1.11585
2.52926	1.05004	1.0146	1.24413	1.78968
1.15467	0.769776	1.23344	1.28656	1.79214
1.70763	0.751467	1.21689	1.63887	1.42969
1.56574	0.983737	1.31796	1.34614	1.47752
1.51572	0.983568	1.19784	2.03552	1.57005
1.8853	0.798328	1.2814	1.14673	1.44108
2.34786	0.805978	1.18382	1.03574	1.43514
2.46173	0.781949	1.41852	0.726101	0.989171
2.04662	1.22539	1.55999	1.49013	1.1731
2.08464	0.55111	1.5757	1.00685	1.63831
1.5786	1.02186	1.15656	1.54837	1.60551
1.73858	0.816778	1.46211	0.874707	1.57008
2.54343	1.11739	1.1961	0.900666	1.68991
1.56055	2.15575	1.12284	1.32939	1.52472
2.08336	0.774261	1.42945	1.66376	1.39379
2.83982	0.788523	0.97962	1.36169	1.282
1.91313	1.41762	1.15852	2.7931	1.13254
1.84435	0.868572	1.19518	1.49282	1.70722
1.82841	1.0177	1.35416	1.103	1.29265
2.56766	1.04608	1.28795	0.863774	1.41619
2.42746	1.042	1.28859	0.793941	1.37914
2.3738	0.788303	0.927736	1.89634	1.38324
2.0793	1.27774	1.10942	1.88123	1.31494
2.97459	1.03623	1.06335	0.755448	1.46547
2.56423	0.91487	1.07512	1.5559	1.30488
2.30492	1.4674	1.31151	1.18	1.21317
1.76125	1.23509	1.14588	0.951415	1.25397
1.79576	1.03073	1.24573	1.59364	1.56798
1.78695	1.0394	1.44999	0.761279	1.37143
1.61458	1.06342	1.27015	1.33775	1.39568
2.5438	0.976392	1.24893	1.51893	1.28145
1.87862	1.11506	1.10779	1.04502	1.47495
2.13895	0.97322	1.08102	1.12295	1.41185
2.10332	0.76743	1.42986	0.58879	1.4763
1.57821	1.14734	1.11639	1.25742	1.46375
2.186	1.05625	1.02136	0.865984	1.58378
1.87168	1.39424	1.09248	1.16084	1.27598
1.90922	1.03569	1.24156	2.2988	1.21905
2.33107	0.790594	1.18205	1.30208	1.52324
1.94035	1.39832	1.28733	0.839856	1.3762
1.85593	1.04441	1.44761	0.953957	1.19277
1.94409	1.05348	1.19877	1.09585	1.3654
2.49967	1.00859	1.17284	1.62018	1.48371
2.04657	0.842308	1.19523	0.595466	1.64599
1.89543	1.03345	1.39678	1.12613	1.2755
1.76901	0.935086	1.13172	1.17878	1.79446
1.50994	0.997236	1.41134	0.890152	1.47551
2.30168	1.61444	0.966129	1.52834	1.46151
1.72455	1.39822	1.29021	0.991468	1.61035
2.07624	1.33445	0.845492	1.10033	1.46412
2.26199	1.15123	1.18136	1.0726	1.59122
2.25296	1.32518	1.59889	1.49674	1.17372
1.33337	1.06532	1.25836	1.04269	1.67097
1.74272	1.03667	1.34916	1.42554	1.37985
1.85995	1.04568	1.45336	1.21913	1.27791
2.55044	1.05431	1.31547	0.617953	1.35243
1.60722	0.918907	1.14461	0.906109	1.63455
1.8612	0.792507	1.23321	1.25258	1.29244
1.84728	1.4218	1.21574	1.49169	1.26141
1.84178	1.02511	0.996137	1.21768	1.47421
1.84823	0.777757	1.30624	1.14089	1.5695
2.39365	1.07851	1.09285	1.32456	1.06511
2.66581	1.17912	0.951487	1.00892	1.34602
1.25875	1.1111	1.24901	0.836508	1.72304
2.10312	0.679236	1.07446	1.17413	1.84489
1.32974	1.01688	1.29697	0.875225	1.35193
1.54498	1.30059	1.37281	1.14371	1.42389
1.87094	1.30347	1.16246	0.924246	1.51276
1.97394	1.42973	1.16226	1.18793	1.6185
1.65764	1.435	1.0548	1.11037	1.37706
2.11382	1.11057	1.31381	1.01947	1.314
2.20163	0.847987	1.32887	0.506639	1.74846
1.80163	0.809188	1.38092	0.816817	1.60308
1.38613	0.722463	1.3355	1.81449	1.27234
2.14742	1.13863	1.20158	1.01559	1.58274
0.990756	1.04555	1.34947	0.655514	1.49939
2.33414	0.791986	1.26859	0.633893	1.42804
1.99233	1.04548	1.10249	2.17981	1.40953
1.78725	1.26647	1.16034	0.694529	1.33398
1.49319	0.497591	1.27296	0.661723	1.74331
2.20011	1.51445	1.24023	0.982918	1.7414
2.27906	1.23289	1.0013	1.54362	1.62517
1.3699	1.08363	1.13508	1.55977	1.49946
2.19336	1.11192	1.14228	0.774586	1.62076
2.90808	0.736224	1.24308	1.34632	1.42232
2.90897	0.836605	1.0605	1.2954	1.31154
1.42488	0.921634	1.18929	1.15536	1.65028
1.87677	1.70307	1.21412	1.00552	1.26826
1.64691	1.44308	1.25786	0.784103	1.68195
1.62667	0.909441	1.06572	1.72873	1.54245
1.87239	0.780494	1.31488	0.941369	1.41321
1.85048	1.0504	1.48995	0.823388	1.37884
1.8948	0.99284	1.15275	0.702019	1.76948
2.65798	0.861902	1.13432	0.85351	1.2695
2.0502	1.18006	1.04871	2.15925	1.16882
2.08478	1.19141	1.18197	1.18533	1.43354
1.60769	1.03976	1.5386	1.33493	1.24843
1.51263	0.970433	1.22446	1.98659	1.60202
1.72802	0.970944	1.23628	1.34589	1.41456
2.11606	1.20926	0.852532	1.23844	1.61862
1.65193	0.975156	1.48179	0.89835	1.41527
1.94664	1.37356	1.17076	1.16925	1.44511
2.16026	1.69732	1.07815	0.691699	1.41482
2.12804	1.41257	1.12435	0.903459	1.78323
1.24408	0.771881	1.22662	1.18983	1.87338
1.52763	1.22516	1.27084	0.747908	1.41872
1.92337	1.14626	1.42912	1.04439	1.10808
2.5062	1.58115	0.920927	1.37407	1.20458
2.48956	1.27616	1.03847	0.719701	1.2849
1.38202	0.817939	1.02891	1.07572	1.78336
1.92933	0.613599	1.27471	0.954064	1.34677
2.15344	0.991211	1.14103	1.37642	1.7212
1.59995	1.59055	1.44877	0.93477	1.28153
2.38429	0.812936	1.24049	1.44782	1.51257
2.17558	0.506924	1.01168	1.91165	1.4753
2.31624	0.835059	1.06714	1.00834	1.43373
2.01776	0.684227	1.39136	0.581979	1.4887
1.68784	0.908216	1.39842	0.905686	1.37417
1.99498	0.763079	1.06669	1.54252	1.17931
1.93386	1.064	1.44425	1.76307	1.19424
1.77694	1.55205	1.48436	1.29809	1.2293
2.07554	1.83903	1.07025	1.44299	1.49924
2.52815	0.974111	1.09516	1.24922	1.49535
2.09772	1.69418	0.996275	0.761884	1.42829
2.81197	0.752723	1.0028	0.883288	1.54491
1.84791	2.01013	1.15379	0.89544	1.43171
2.0645	0.948365	1.16757	0.443444	1.66748
2.68611	0.756646	1.13318	1.11241	1.25021
1.6305	1.40777	1.30183	1.08007	1.43106
1.97244	1.4134	1.12099	1.42052	1.38111
1.73125	0.533361	1.25667	1.67617	1.44403
2.18474	1.07802	1.28079	1.43233	1.3522
1.34397	1.17949	1.23189	0.922518	1.55334
1.13499	0.77837	1.23924	1.51334	1.66917
2.42283	0.953393	1.22962	1.20734	1.5001
2.30079	1.3474	1.14137	1.13955	1.36505
1.79659	0.972227	1.10909	1.61224	1.48139
1.57064	0.522315	1.33637	1.64932	1.36649
2.27035	1.10987	1.2239	1.07061	1.27117
1.67331	1.41375	1.39677	1.31523	1.22308
2.0325	1.44263	1.26521	0.656474	1.52654
2.32003	1.55536	1.15508	0.837235	1.68795
1.41422	1.61237	1.33544	0.912226	1.61669
1.64207	1.0487	0.967522	1.71072	1.5381
1.4619	1.0626	1.30598	0.722031	1.71661
1.84252	1.35795	1.13449	1.32764	1.3567
1.92282	1.40538	1.49672	0.726877	1.36831
1.44816	1.02942	1.15524	0.933454	1.76082
1.84521	1.15515	0.865327	1.08466	1.44215
1.55217	1.07483	1.52645	1.10198	1.23684
1.8046	1.44323	1.05211	1.15723	1.45984
2.3672	1.14186	1.08566	1.14961	1.67282
2.04967	1.30321	1.14941	0.618447	1.62595
2.14766	1.12231	0.895918	1.00808	1.69945
2.55981	0.617503	1.54005	0.663932	1.48477
1.57648	1.15815	1.04917	0.539495	1.60097
2.20888	1.20448	1.12948	0.684159	1.42237
1.71171	0.821527	1.02135	1.50477	2.06055
2.2487	1.80977	1.09836	0.727573	1.37235
1.77152	1.53385	1.38767	1.481	1.21147
2.05664	1.46042	1.13002	1.02645	1.54439
2.64762	1.1404	1.05591	0.636399	1.21888
2.08761	0.854575	1.40041	1.24485	1.42266
1.34007	0.912719	1.32104	1.73216	1.44264
1.6927	0.853656	1.22944	1.10793	1.59894
2.30442	0.91411	1.3327	1.6161	1.13156
1.55324	1.29176	1.20265	1.47534	1.2022
2.25897	1.50701	1.03481	1.47628	1.46821
1.91823	0.758674	1.48039	1.10217	1.37469
1.88866	1.0493	1.13463	1.04384	1.32998
2.07657	1.30796	1.2308	1.84211	1.32035
1.70047	1.41803	1.47296	1.2785	0.944692
2.02514	1.18819	1.19597	0.871216	1.34098
2.80139	0.506288	1.18676	1.5113	1.45243
1.69119	1.30462	1.10538	1.19715	1.57247
2.17959	0.91489	1.38714	1.06225	1.26387
1.31028	1.0506	1.17865	0.597845	1.98077
2.16549	0.664319	1.30871	0.897974	1.46361
2.67989	0.833392	1.57025	0.811675	1.19276
2.58512	0.88217	1.12124	1.17265	1.54411
1.96199	0.744361	1.43368	1.46772	1.17496
1.8543	0.788422	1.32187	0.982744	1.14897
2.0286	0.947475	1.16808	0.738777	1.20904
1.90038	0.844752	0.870299	1.58124	1.59775
1.53455	0.881594	1.45273	1.49726	1.23505
2.28173	1.19823	1.24257	1.41506	0.960345
1.80999	1.1328	1.13462	1.72052	1.35773
1.83775	0.90416	1.01118	1.81456	1.33412
1.64531	0.705997	1.37788	1.22115	1.39213
1.58873	0.683134	1.28147	1.51921	1.63809
2.52394	0.577443	1.23869	1.03141	1.26163
1.31132	0.652966	1.17812	1.53573	1.66269
2.45785	0.775478	1.15265	1.43137	1.43872
1.67809	1.11093	1.22766	0.800529	1.69591
2.50912	1.10081	1.01688	1.34788	1.34994
1.62535	1.03766	1.15471	1.85101	1.43513
2.11386	0.854422	1.46336	0.916735	1.49409
1.96532	1.16019	1.26374	0.791387	1.36409
2.13868	0.785751	1.03874	0.70871	1.67037
1.9531	0.507906	1.47237	1.1819	1.59167
1.28418	0.831615	1.04493	2.09827	1.6569
1.97516	1.63978	1.45165	1.616	1.10978
1.54401	1.47871	1.07421	0.848304	1.68813
1.94252	0.701779	1.53579	0.993547	1.43732
2.36001	1.84982	1.21558	1.21452	1.06968
1.97862	0.810632	1.24087	1.15695	1.57291
1.97096	1.38251	1.02072	1.11275	1.74637
1.99815	1.40484	1.12348	1.21335	1.41093
2.19149	0.67376	1.10844	1.01669	1.58632
2.0664	1.42718	1.33428	0.907088	1.26056
2.44426	1.13007	1.1349	1.59366	1.65979
2.45176	0.420933	1.59219	1.53906	1.26474
1.55044	0.719883	1.02874	1.12216	1.85622
1.96045	1.1962	1.27162	1.68248	1.48895
2.02189	0.88937	1.03423	1.54004	1.32355
2.61005	0.815965	1.33776	0.972444	1.20284
1.78869	1.57676	1.09705	1.67561	1.1567
2.16079	1.03827	1.25809	1.60013	1.36268
1.77136	0.626978	1.12514	1.70324	1.45262
1.60156	1.35611	1.12076	1.1701	1.53533
1.47357	0.83181	1.27644	1.21685	1.41078
1.33044	0.434575	1.25955	1.21256	2.04473
2.00383	0.818201	1.14419	2.08864	1.75324
2.05756	1.11814	1.42424	1.31587	1.09928
1.47308	0.947349	1.01745	1.41736	1.64238
1.84947	1.36161	1.29297	1.05943	1.15334
1.89272	1.38066	1.44534	1.06296	1.33212
2.01797	0.918299	1.32392	0.861882	1.3479
1.58984	1.46351	1.4934	1.33483	1.61956
2.33991	0.699335	1.04199	1.60753	1.42801
1.71606	0.846089	1.23461	1.24748	1.32978
2.64064	1.59967	1.01173	1.15672	1.34526
1.49617	0.560999	1.29198	1.04285	1.51668
2.07602	1.15586	1.11379	1.05803	1.31487
1.4233	0.840727	1.5092	1.01421	1.12266
1.3866	0.856569	1.30709	1.15598	1.62188
2.369	1.01467	1.25526	0.923126	1.48551
2.24425	0.975046	0.958763	1.03812	1.67678
2.01592	1.33258	1.1187	1.43154	1.42391
1.94508	1.06016	1.26577	1.03119	1.12116
2.10315	1.19999	1.07488	0.75531	1.31016
1.79116	0.730112	1.15602	2.26215	1.53672
2.20544	0.982964	0.885844	1.50881	1.75315
1.94955	0.633537	1.49412	0.982297	1.31222
2.23466	1.62289	1.18069	0.620979	1.30858
1.95784	1.20255	1.12385	0.757654	1.82414
1.83864	1.14102	1.52654	1.54254	1.20275
2.38113	1.0328	1.15647	1.6337	1.37381
1.80045	0.774091	1.2401	1.06399	1.35448
2.92351	1.87763	1.0118	0.955211	1.37214
1.74176	0.688822	1.26578	1.47413	1.40285
1.8608	1.16776	0.982078	0.931062	1.46307
1.62414	0.843608	1.31341	1.88826	1.34613
2.77153	1.2716	1.06714	1.04058	1.18445
1.89309	1.14834	1.28767	0.409576	1.39835
2.42207	1.44787	1.11942	0.893141	1.48596
1.60409	0.602558	1.18936	1.20041	1.72786
1.68368	1.10013	1.10495	0.934137	1.65545
2.03029	1.56681	1.03161	0.563827	1.74463
1.83477	0.697576	1.27334	1.51687	1.46474
2.10784	0.807299	1.21393	0.664491	1.6201
1.50541	1.60247	1.07193	1.33045	1.34646
2.41511	0.853658	1.21387	0.930762	1.18963
1.9339	0.99443	1.05032	0.949405	1.40241
1.84446	0.519771	1.20117	1.08389	1.58485
1.85843	1.01133	1.2352	1.46338	1.44229
1.50798	0.778196	1.0813	1.51875	1.7078
1.47448	1.73937	1.25834	0.843992	1.2209
2.42287	0.989208	1.22837	1.54728	1.25502
1.9505	1.68573	1.22625	0.643404	1.35295
1.90121	1.08289	1.09248	1.42186	1.36171
1.74859	1.52849	1.09802	1.14822	1.45294
2.49755	0.8107	0.914681	0.627377	1.42458
2.03413	0.951225	1.1177	1.26208	1.46173
2.17794	1.21493	1.33277	1.35168	1.19196
1.78428	0.839483	1.13834	1.00541	1.58869
2.08463	0.77281	1.2841	0.956122	1.43345
1.24513	0.859619	1.42623	1.50363	1.49445
1.4182	1.01626	1.30417	1.43912	1.32279
1.6487	1.76342	1.26114	1.61998	1.47026
1.53242	0.956435	1.33611	1.2403	1.3693
1.99035	1.20059	1.12738	0.809682	1.42434
2.3647	1.10211	1.17908	1.44579	1.25962
2.26149	0.830119	1.25738	0.746719	1.31083
2.0314	0.619312	1.18942	0.968244	1.62005
1.73822	1.78183	1.15397	1.09705	1.52126
1.38308	0.399463	1.15265	1.42121	1.51856
2.22085	1.29432	1.30739	1.00422	1.02797
2.55286	1.38454	1.10737	1.44474	1.58882
1.77218	1.10938	1.09597	1.76938	1.74882
2.42017	1.3153	1.09249	0.945428	1.28958
2.43667	1.37521	1.0909	1.38229	1.11765
2.00827	1.5769	1.18572	0.931965	1.40756
2.3286	1.05576	1.33274	1.42832	1.22902
1.686	1.40743	1.29213	1.14868	1.55123
1.94714	0.875464	1.19369	0.976481	1.3911
1.76352	1.06728	1.32414	0.830892	1.37115
1.49479	1.07919	1.35607	0.99919	1.56308
1.92609	0.847709	1.05537	1.13226	1.90953
2.61876	1.27066	1.17648	0.657704	1.33682
2.13605	1.05824	0.972823	1.71207	1.55076
1.65772	0.993739	1.21481	1.17871	1.30726
2.07135	0.997886	1.47898	0.834715	1.39186
2.30855	0.744853	1.51389	1.22887	1.20659
1.8954	0.865501	1.26829	1.42247	1.22493
2.08245	1.15703	0.997518	1.25013	1.81656
2.42539	0.960107	1.12306	1.67748	1.42918
1.7022	0.78855	1.41333	1.55093	1.16819
1.54519	1.18739	1.51905	0.858753	1.41032
2.09218	1.00052	1.16805	0.99902	1.53274
2.4971	1.42867	1.17724	1.58367	1.40321
1.81685	1.3407	0.975485	1.77328	1.34478
1.87546	1.11828	1.43042	2.07675	1.05946
1.09104	0.971308	1.39909	1.40092	1.32205
1.6613	1.07301	1.42243	1.59363	1.27829
2.79435	1.00669	1.29838	0.493021	1.19398
1.77945	1.47749	1.10801	1.06871	1.40705
1.86345	1.39607	1.16809	1.01928	1.46839
2.30108	0.718052	1.41923	0.745554	1.48228
1.89029	1.23222	1.31275	1.25206	1.38145
1.24619	1.08889	1.29065	0.9184	1.45858

## Sheet: Fig 4D
# Plot data
Paternal Age	species	min	max
3	human	28.0831	23.4541
3.29293	human	29.8878	25.0014
3.58586	human	31.5859	26.462
3.87879	human	33.1867	27.8428
4.17172	human	34.6983	29.1504
4.46465	human	36.1279	30.3903
4.75758	human	37.482	31.5676
5.05051	human	38.7665	32.6871
5.34343	human	39.9866	33.7528
5.63636	human	41.147	34.7685
5.92929	human	42.2519	35.7378
6.22222	human	43.3054	36.6636
6.51515	human	44.3108	37.5488
6.80808	human	45.2714	38.3961
7.10101	human	46.1901	39.2079
7.39394	human	47.0697	39.9863
7.68687	human	47.9125	40.7333
7.9798	human	48.7208	41.4508
8.27273	human	49.4967	42.1406
8.56566	human	50.2422	42.8042
8.85859	human	50.9588	43.443
9.15152	human	51.6484	44.0585
9.44444	human	52.3124	44.6518
9.73737	human	52.9522	45.2242
10.0303	human	53.5691	45.7768
10.3232	human	54.1643	46.3105
10.6162	human	54.7389	46.8263
10.9091	human	55.294	47.3251
11.202	human	55.8306	47.8077
11.4949	human	56.3496	48.2749
11.7879	human	56.8518	48.7275
12.0808	human	57.338	49.166
12.3737	human	57.8089	49.5912
12.6667	human	58.2654	50.0036
12.9596	human	58.708	50.4039
13.2525	human	59.1374	50.7925
13.5455	human	59.5541	51.1699
13.8384	human	59.9587	51.5366
14.1313	human	60.3518	51.8931
14.4242	human	60.7337	52.2398
14.7172	human	61.1051	52.5771
15.0101	human	61.4662	52.9053
15.303	human	61.8176	53.2249
15.596	human	62.1595	53.5361
15.8889	human	62.4925	53.8394
16.1818	human	62.8168	54.1349
16.4747	human	63.1328	54.4229
16.7677	human	63.4407	54.7039
17.0606	human	63.741	54.9779
17.3535	human	64.0338	55.2454
17.6465	human	64.3195	55.5064
17.9394	human	64.5983	55.7613
18.2323	human	64.8704	56.0102
18.5253	human	65.1361	56.2534
18.8182	human	65.3957	56.491
19.1111	human	65.6492	56.7233
19.404	human	65.897	56.9503
19.697	human	66.1392	57.1724
19.9899	human	66.3761	57.3896
20.2828	human	66.6077	57.6022
20.5758	human	66.8342	57.8102
20.8687	human	67.0559	58.0138
21.1616	human	67.2729	58.2131
21.4545	human	67.4853	58.4084
21.7475	human	67.6933	58.5996
22.0404	human	67.8969	58.7869
22.3333	human	68.0965	58.9705
22.6263	human	68.2919	59.1505
22.9192	human	68.4835	59.3269
23.2121	human	68.6713	59.4998
23.5051	human	68.8553	59.6695
23.798	human	69.0358	59.8359
24.0909	human	69.2129	59.9991
24.3838	human	69.3865	60.1593
24.6768	human	69.5569	60.3165
24.9697	human	69.7241	60.4708
25.2626	human	69.8881	60.6223
25.5556	human	70.0492	60.771
25.8485	human	70.2073	60.9171
26.1414	human	70.3626	61.0606
26.4343	human	70.5151	61.2016
26.7273	human	70.6649	61.3401
27.0202	human	70.8121	61.4762
27.3131	human	70.9567	61.61
27.6061	human	71.0988	61.7415
27.899	human	71.2385	61.8708
28.1919	human	71.3758	61.9979
28.4848	human	71.5109	62.123
28.7778	human	71.6436	62.2459
29.0707	human	71.7742	62.3669
29.3636	human	71.9026	62.4859
29.6566	human	72.0289	62.603
29.9495	human	72.1532	62.7183
30.2424	human	72.2755	62.8317
30.5354	human	72.3958	62.9433
30.8283	human	72.5143	63.0532
31.1212	human	72.6309	63.1614
31.4141	human	72.7457	63.268
31.7071	human	72.8587	63.3729
32	human	72.97	63.4763
3	baboon	38.0121	31.7465
3.12121	baboon	39.0413	32.628
3.24242	baboon	40.0444	33.4884
3.36364	baboon	41.0224	34.3284
3.48485	baboon	41.9763	35.1488
3.60606	baboon	42.907	35.9501
3.72727	baboon	43.8152	36.7331
3.84848	baboon	44.7018	37.4983
3.9697	baboon	45.5676	38.2464
4.09091	baboon	46.4133	38.978
4.21212	baboon	47.2395	39.6935
4.33333	baboon	48.0469	40.3935
4.45455	baboon	48.8363	41.0786
4.57576	baboon	49.6081	41.7491
4.69697	baboon	50.3629	42.4056
4.81818	baboon	51.1013	43.0484
4.93939	baboon	51.8239	43.678
5.06061	baboon	52.5311	44.2948
5.18182	baboon	53.2234	44.8992
5.30303	baboon	53.9013	45.4916
5.42424	baboon	54.5653	46.0722
5.54545	baboon	55.2157	46.6415
5.66667	baboon	55.8529	47.1998
5.78788	baboon	56.4774	47.7474
5.90909	baboon	57.0896	48.2846
6.0303	baboon	57.6898	48.8117
6.15152	baboon	58.2783	49.329
6.27273	baboon	58.8555	49.8367
6.39394	baboon	59.4217	50.3351
6.51515	baboon	59.9772	50.8245
6.63636	baboon	60.5224	51.3051
6.75758	baboon	61.0574	51.7772
6.87879	baboon	61.5827	52.2409
7	baboon	62.0984	52.6965
7.12121	baboon	62.6048	53.1442
7.24242	baboon	63.1022	53.5842
7.36364	baboon	63.5908	54.0168
7.48485	baboon	64.0708	54.442
7.60606	baboon	64.5424	54.8601
7.72727	baboon	65.006	55.2712
7.84848	baboon	65.4616	55.6755
7.9697	baboon	65.9095	56.0733
8.09091	baboon	66.3499	56.4646
8.21212	baboon	66.7829	56.8496
8.33333	baboon	67.2088	57.2285
8.45455	baboon	67.6277	57.6013
8.57576	baboon	68.0398	57.9683
8.69697	baboon	68.4452	58.3296
8.81818	baboon	68.8442	58.6853
8.93939	baboon	69.2368	59.0356
9.06061	baboon	69.6233	59.3805
9.18182	baboon	70.0037	59.7202
9.30303	baboon	70.3782	60.0548
9.42424	baboon	70.747	60.3844
9.54545	baboon	71.1101	60.7091
9.66667	baboon	71.4678	61.0291
9.78788	baboon	71.82	61.3444
9.90909	baboon	72.167	61.6552
10.0303	baboon	72.5089	61.9615
10.1515	baboon	72.8457	62.2635
10.2727	baboon	73.1777	62.5611
10.3939	baboon	73.5048	62.8546
10.5152	baboon	73.8272	63.144
10.6364	baboon	74.145	63.4294
10.7576	baboon	74.4583	63.7109
10.8788	baboon	74.7672	63.9885
11	baboon	75.0717	64.2623
11.1212	baboon	75.3721	64.5324
11.2424	baboon	75.6683	64.799
11.3636	baboon	75.9604	65.062
11.4848	baboon	76.2486	65.3215
11.6061	baboon	76.5329	65.5776
11.7273	baboon	76.8133	65.8303
11.8485	baboon	77.0901	66.0798
11.9697	baboon	77.3631	66.3261
12.0909	baboon	77.6326	66.5692
12.2121	baboon	77.8985	66.8093
12.3333	baboon	78.161	67.0463
12.4545	baboon	78.4201	67.2803
12.5758	baboon	78.6759	67.5114
12.697	baboon	78.9285	67.7396
12.8182	baboon	79.1778	67.9651
12.9394	baboon	79.424	68.1878
13.0606	baboon	79.6671	68.4077
13.1818	baboon	79.9072	68.625
13.303	baboon	80.1444	68.8397
13.4242	baboon	80.3786	69.0518
13.5455	baboon	80.61	69.2614
13.6667	baboon	80.8385	69.4686
13.7879	baboon	81.0644	69.6733
13.9091	baboon	81.2875	69.8756
14.0303	baboon	81.5079	70.0755
14.1515	baboon	81.7258	70.2732
14.2727	baboon	81.9411	70.4685
14.3939	baboon	82.1539	70.6617
14.5152	baboon	82.3642	70.8527
14.6364	baboon	82.572	71.0415
14.7576	baboon	82.7775	71.2282
14.8788	baboon	82.9806	71.4128
15	baboon	83.1815	71.5953
# Fossil split
34

## Sheet: S1A Fig
# Cluster counts (Human)
CLUST_SIZE	COUNT
1	900
2	40
3	5
4	4
5	3
6	1
7	2
9	1
# Cluster counts (Baboon)
CLUST_SIZE	COUNT
1	429
2	23
3	9
4	2

[truncated: 11 more sheets: S1B Fig, S2A Fig, S2B Fig, S4A Fig, S5A Fig, S5B Fig, S6 Fig, S7A Fig, S7B Fig, S8 Fig, S9 Fig]
